# Supplementary material for: Respiratory long COVID in aged hamsters features impaired lung function post-exercise with bronchiolization and fibrosis
Source: Nat Commun. 2025 Feb 28;16:2080. doi: 10.1038/s41467-025-57267-x (PMC11871369; doi:10.1038/s41467-025-57267-x)
Supplement: Supplementary file 9 — Supplementary Data 7 [file 41467_2025_57267_MOESM9_ESM.xlsx]

## Sheet: MITO-OXPHOS
Gene	MitoCarta3.0_MitoPathways	main pathway	Gene	MitoCarta3.0_MitoPathways	main pathway	MitoCarta3.0_MitoPathways	main pathway		MitoCarta3.0_MitoPathways	main pathway		MitoCarta3.0_MitoPathways	main pathway
Nubpl	OXPHOS > Complex I > CI assembly factors | Metabolism > Metals and cofactors > Fe-S cluster biosynthesis | Metabolism > Metals and cofactors > Fe-S-containing proteins | OXPHOS > OXPHOS assembly factors	OXPHOS	Sdhaf1	OXPHOS > Complex II > CII assembly factors | OXPHOS > OXPHOS assembly factors	OXPHOS	Bcs1l	OXPHOS > Complex III > CIII assembly factors | OXPHOS > OXPHOS assembly factors	OXPHOS	Cox11	OXPHOS > Complex IV > CIV assembly factors | Metabolism > Metals and cofactors > Copper metabolism | OXPHOS > OXPHOS assembly factors	OXPHOS	Atpaf1	OXPHOS > Complex V > CV assembly factors | OXPHOS > OXPHOS assembly factors	OXPHOS
Tmem70	OXPHOS > Complex I > CI assembly factors | OXPHOS > Complex V > CV assembly factors | OXPHOS > OXPHOS assembly factors	OXPHOS	Sdhaf2	OXPHOS > Complex II > CII assembly factors | OXPHOS > OXPHOS assembly factors	OXPHOS	Lyrm7	OXPHOS > Complex III > CIII assembly factors | OXPHOS > OXPHOS assembly factors	OXPHOS	Cox17	OXPHOS > Complex IV > CIV assembly factors | Metabolism > Metals and cofactors > Copper metabolism | OXPHOS > OXPHOS assembly factors	OXPHOS	Atpaf2	OXPHOS > Complex V > CV assembly factors | OXPHOS > OXPHOS assembly factors	OXPHOS
Acad9	OXPHOS > Complex I > CI assembly factors | OXPHOS > OXPHOS assembly factors	OXPHOS	Sdhaf3	OXPHOS > Complex II > CII assembly factors | OXPHOS > OXPHOS assembly factors	OXPHOS	Ttc19	OXPHOS > Complex III > CIII assembly factors | OXPHOS > OXPHOS assembly factors	OXPHOS	Cox19	OXPHOS > Complex IV > CIV assembly factors | Metabolism > Metals and cofactors > Copper metabolism | OXPHOS > OXPHOS assembly factors	OXPHOS	Atpsckmt	OXPHOS > Complex V > CV assembly factors | OXPHOS > OXPHOS assembly factors	OXPHOS
Dmac1	OXPHOS > Complex I > CI assembly factors | OXPHOS > OXPHOS assembly factors	OXPHOS	Sdhaf4	OXPHOS > Complex II > CII assembly factors | OXPHOS > OXPHOS assembly factors	OXPHOS	Uqcc1	OXPHOS > Complex III > CIII assembly factors | OXPHOS > OXPHOS assembly factors	OXPHOS	Sco1	OXPHOS > Complex IV > CIV assembly factors | Metabolism > Metals and cofactors > Copper metabolism | OXPHOS > OXPHOS assembly factors	OXPHOS	Fmc1	OXPHOS > Complex V > CV assembly factors | OXPHOS > OXPHOS assembly factors	OXPHOS
Dmac2	OXPHOS > Complex I > CI assembly factors | OXPHOS > OXPHOS assembly factors	OXPHOS	Sdhb	OXPHOS > Complex II > CII subunits | Metabolism > Carbohydrate metabolism > TCA cycle | Metabolism > Metals and cofactors > Fe-S-containing proteins | OXPHOS > OXPHOS subunits	OXPHOS	Uqcc2	OXPHOS > Complex III > CIII assembly factors | OXPHOS > OXPHOS assembly factors	OXPHOS	Sco2	OXPHOS > Complex IV > CIV assembly factors | Metabolism > Metals and cofactors > Copper metabolism | OXPHOS > OXPHOS assembly factors	OXPHOS	Atp5a1	OXPHOS > Complex V > CV subunits | OXPHOS > OXPHOS subunits	OXPHOS
Ecsit	OXPHOS > Complex I > CI assembly factors | OXPHOS > OXPHOS assembly factors	OXPHOS	Sdhc	OXPHOS > Complex II > CII subunits | Metabolism > Carbohydrate metabolism > TCA cycle | Metabolism > Metals and cofactors > Heme-containing proteins | OXPHOS > OXPHOS subunits	OXPHOS	Uqcc3	OXPHOS > Complex III > CIII assembly factors | OXPHOS > OXPHOS assembly factors	OXPHOS	Cox10	OXPHOS > Complex IV > CIV assembly factors | Metabolism > Metals and cofactors > Heme synthesis and processing | OXPHOS > OXPHOS assembly factors	OXPHOS	Atp5b	OXPHOS > Complex V > CV subunits | OXPHOS > OXPHOS subunits	OXPHOS
Foxred1	OXPHOS > Complex I > CI assembly factors | OXPHOS > OXPHOS assembly factors	OXPHOS	Sdhd	OXPHOS > Complex II > CII subunits | Metabolism > Carbohydrate metabolism > TCA cycle | Metabolism > Metals and cofactors > Heme-containing proteins | OXPHOS > OXPHOS subunits	OXPHOS	Uqcrfs1	OXPHOS > Complex III > CIII subunits | Metabolism > Metals and cofactors > Fe-S-containing proteins | OXPHOS > OXPHOS subunits	OXPHOS	Cox15	OXPHOS > Complex IV > CIV assembly factors | Metabolism > Metals and cofactors > Heme synthesis and processing | OXPHOS > OXPHOS assembly factors	OXPHOS	Atp5c1	OXPHOS > Complex V > CV subunits | OXPHOS > OXPHOS subunits	OXPHOS
Lyrm2	OXPHOS > Complex I > CI assembly factors | OXPHOS > OXPHOS assembly factors	OXPHOS	Sdha	OXPHOS > Complex II > CII subunits | Metabolism > Carbohydrate metabolism > TCA cycle | OXPHOS > OXPHOS subunits	OXPHOS	Cyc1	OXPHOS > Complex III > CIII subunits | Metabolism > Metals and cofactors > Heme-containing proteins | Metabolism > Electron carriers > Cytochromes | OXPHOS > OXPHOS subunits	OXPHOS	Cep89	OXPHOS > Complex IV > CIV assembly factors | OXPHOS > OXPHOS assembly factors	OXPHOS	Atp5d	OXPHOS > Complex V > CV subunits | OXPHOS > OXPHOS subunits	OXPHOS
Ndufaf1	OXPHOS > Complex I > CI assembly factors | OXPHOS > OXPHOS assembly factors	OXPHOS				mt-Cytb	OXPHOS > Complex III > CIII subunits | Metabolism > Metals and cofactors > Heme-containing proteins | Metabolism > Electron carriers > Cytochromes | OXPHOS > OXPHOS subunits	OXPHOS	Cmc1	OXPHOS > Complex IV > CIV assembly factors | OXPHOS > OXPHOS assembly factors	OXPHOS	Atp5e	OXPHOS > Complex V > CV subunits | OXPHOS > OXPHOS subunits	OXPHOS
Ndufaf2	OXPHOS > Complex I > CI assembly factors | OXPHOS > OXPHOS assembly factors	OXPHOS				Uqcr10	OXPHOS > Complex III > CIII subunits | OXPHOS > OXPHOS subunits	OXPHOS	Cmc2	OXPHOS > Complex IV > CIV assembly factors | OXPHOS > OXPHOS assembly factors	OXPHOS	Atp5g1	OXPHOS > Complex V > CV subunits | OXPHOS > OXPHOS subunits	OXPHOS
Ndufaf3	OXPHOS > Complex I > CI assembly factors | OXPHOS > OXPHOS assembly factors	OXPHOS				Uqcr11	OXPHOS > Complex III > CIII subunits | OXPHOS > OXPHOS subunits	OXPHOS	Coa4	OXPHOS > Complex IV > CIV assembly factors | OXPHOS > OXPHOS assembly factors	OXPHOS	Atp5g2	OXPHOS > Complex V > CV subunits | OXPHOS > OXPHOS subunits	OXPHOS
Ndufaf4	OXPHOS > Complex I > CI assembly factors | OXPHOS > OXPHOS assembly factors	OXPHOS				Uqcrb	OXPHOS > Complex III > CIII subunits | OXPHOS > OXPHOS subunits	OXPHOS	Coa5	OXPHOS > Complex IV > CIV assembly factors | OXPHOS > OXPHOS assembly factors	OXPHOS	Atp5g3	OXPHOS > Complex V > CV subunits | OXPHOS > OXPHOS subunits	OXPHOS
Ndufaf5	OXPHOS > Complex I > CI assembly factors | OXPHOS > OXPHOS assembly factors	OXPHOS				Uqcrh	OXPHOS > Complex III > CIII subunits | OXPHOS > OXPHOS subunits	OXPHOS	Coa6	OXPHOS > Complex IV > CIV assembly factors | OXPHOS > OXPHOS assembly factors	OXPHOS	Atp5h	OXPHOS > Complex V > CV subunits | OXPHOS > OXPHOS subunits	OXPHOS
Ndufaf6	OXPHOS > Complex I > CI assembly factors | OXPHOS > OXPHOS assembly factors	OXPHOS				Uqcrq	OXPHOS > Complex III > CIII subunits | OXPHOS > OXPHOS subunits	OXPHOS	Coa7	OXPHOS > Complex IV > CIV assembly factors | OXPHOS > OXPHOS assembly factors	OXPHOS	Atp5j	OXPHOS > Complex V > CV subunits | OXPHOS > OXPHOS subunits	OXPHOS
Ndufaf7	OXPHOS > Complex I > CI assembly factors | OXPHOS > OXPHOS assembly factors	OXPHOS							Coa8	OXPHOS > Complex IV > CIV assembly factors | OXPHOS > OXPHOS assembly factors	OXPHOS	Atp5j2	OXPHOS > Complex V > CV subunits | OXPHOS > OXPHOS subunits	OXPHOS
Ndufaf8	OXPHOS > Complex I > CI assembly factors | OXPHOS > OXPHOS assembly factors	OXPHOS							Cox16	OXPHOS > Complex IV > CIV assembly factors | OXPHOS > OXPHOS assembly factors	OXPHOS	Atp5mpl	OXPHOS > Complex V > CV subunits | OXPHOS > OXPHOS subunits	OXPHOS
Timmdc1	OXPHOS > Complex I > CI assembly factors | OXPHOS > OXPHOS assembly factors	OXPHOS							Cox18	OXPHOS > Complex IV > CIV assembly factors | OXPHOS > OXPHOS assembly factors	OXPHOS	Atp5o	OXPHOS > Complex V > CV subunits | OXPHOS > OXPHOS subunits	OXPHOS
Tmem126a	OXPHOS > Complex I > CI assembly factors | OXPHOS > OXPHOS assembly factors	OXPHOS							Cox20	OXPHOS > Complex IV > CIV assembly factors | OXPHOS > OXPHOS assembly factors	OXPHOS	Atp5pb	OXPHOS > Complex V > CV subunits | OXPHOS > OXPHOS subunits	OXPHOS
Tmem126b	OXPHOS > Complex I > CI assembly factors | OXPHOS > OXPHOS assembly factors	OXPHOS							Pet100	OXPHOS > Complex IV > CIV assembly factors | OXPHOS > OXPHOS assembly factors	OXPHOS	Atpif1	OXPHOS > Complex V > CV subunits | OXPHOS > OXPHOS subunits	OXPHOS
Tmem186	OXPHOS > Complex I > CI assembly factors | OXPHOS > OXPHOS assembly factors	OXPHOS							Pet117	OXPHOS > Complex IV > CIV assembly factors | OXPHOS > OXPHOS assembly factors	OXPHOS	Dmac2l	OXPHOS > Complex V > CV subunits | OXPHOS > OXPHOS subunits	OXPHOS
Ndufab1	OXPHOS > Complex I > CI subunits | Metabolism > Lipid metabolism > Type II fatty acid synthesis | Metabolism > Metals and cofactors > Fe-S cluster biosynthesis | OXPHOS > OXPHOS subunits	OXPHOS							Pnkd	OXPHOS > Complex IV > CIV assembly factors | OXPHOS > OXPHOS assembly factors	OXPHOS	mt-Atp6	OXPHOS > Complex V > CV subunits | OXPHOS > OXPHOS subunits	OXPHOS
Ndufs1	OXPHOS > Complex I > CI subunits | Metabolism > Metals and cofactors > Fe-S-containing proteins | OXPHOS > OXPHOS subunits	OXPHOS							Smim20	OXPHOS > Complex IV > CIV assembly factors | OXPHOS > OXPHOS assembly factors	OXPHOS	mt-Atp8	OXPHOS > Complex V > CV subunits | OXPHOS > OXPHOS subunits	OXPHOS
Ndufs2	OXPHOS > Complex I > CI subunits | Metabolism > Metals and cofactors > Fe-S-containing proteins | OXPHOS > OXPHOS subunits	OXPHOS							Surf1	OXPHOS > Complex IV > CIV assembly factors | OXPHOS > OXPHOS assembly factors	OXPHOS	Atp5k	OXPHOS > Complex V > CV subunits | OXPHOS > OXPHOS subunits | Mitochondrial dynamics and surveillance > Cristae formation	OXPHOS
Ndufs7	OXPHOS > Complex I > CI subunits | Metabolism > Metals and cofactors > Fe-S-containing proteins | OXPHOS > OXPHOS subunits	OXPHOS							Tmem177	OXPHOS > Complex IV > CIV assembly factors | OXPHOS > OXPHOS assembly factors	OXPHOS	Atp5l	OXPHOS > Complex V > CV subunits | OXPHOS > OXPHOS subunits | Mitochondrial dynamics and surveillance > Cristae formation	OXPHOS
Ndufs8	OXPHOS > Complex I > CI subunits | Metabolism > Metals and cofactors > Fe-S-containing proteins | OXPHOS > OXPHOS subunits	OXPHOS							Higd1a	OXPHOS > Complex IV > CIV assembly factors | OXPHOS > OXPHOS assembly factors | OXPHOS > Respirasome assembly	OXPHOS	Atp5md	OXPHOS > Complex V > CV subunits | OXPHOS > OXPHOS subunits | Mitochondrial dynamics and surveillance > Cristae formation	OXPHOS
Ndufv1	OXPHOS > Complex I > CI subunits | Metabolism > Metals and cofactors > Fe-S-containing proteins | OXPHOS > OXPHOS subunits	OXPHOS							mt-Co1	OXPHOS > Complex IV > CIV subunits | Metabolism > Metals and cofactors > Heme-containing proteins | OXPHOS > OXPHOS subunits	OXPHOS	Higd2a	OXPHOS > OXPHOS assembly factors | OXPHOS > Respirasome assembly	OXPHOS
Ndufv2	OXPHOS > Complex I > CI subunits | Metabolism > Metals and cofactors > Fe-S-containing proteins | OXPHOS > OXPHOS subunits	OXPHOS							Cox4i1	OXPHOS > Complex IV > CIV subunits | OXPHOS > OXPHOS subunits	OXPHOS	Rab5if	OXPHOS > OXPHOS assembly factors | OXPHOS > Respirasome assembly	OXPHOS
mt-Nd1	OXPHOS > Complex I > CI subunits | OXPHOS > OXPHOS subunits	OXPHOS							Cox4i2	OXPHOS > Complex IV > CIV subunits | OXPHOS > OXPHOS subunits	OXPHOS
mt-Nd2	OXPHOS > Complex I > CI subunits | OXPHOS > OXPHOS subunits	OXPHOS							Cox5a	OXPHOS > Complex IV > CIV subunits | OXPHOS > OXPHOS subunits	OXPHOS
mt-Nd3	OXPHOS > Complex I > CI subunits | OXPHOS > OXPHOS subunits	OXPHOS							Cox5b	OXPHOS > Complex IV > CIV subunits | OXPHOS > OXPHOS subunits	OXPHOS
mt-Nd4	OXPHOS > Complex I > CI subunits | OXPHOS > OXPHOS subunits	OXPHOS							Cox6a1	OXPHOS > Complex IV > CIV subunits | OXPHOS > OXPHOS subunits	OXPHOS
mt-Nd4l	OXPHOS > Complex I > CI subunits | OXPHOS > OXPHOS subunits	OXPHOS							Cox6a2	OXPHOS > Complex IV > CIV subunits | OXPHOS > OXPHOS subunits	OXPHOS
mt-Nd5	OXPHOS > Complex I > CI subunits | OXPHOS > OXPHOS subunits	OXPHOS							Cox6b1	OXPHOS > Complex IV > CIV subunits | OXPHOS > OXPHOS subunits	OXPHOS
mt-Nd6	OXPHOS > Complex I > CI subunits | OXPHOS > OXPHOS subunits	OXPHOS							Cox6b2	OXPHOS > Complex IV > CIV subunits | OXPHOS > OXPHOS subunits	OXPHOS
Ndufa1	OXPHOS > Complex I > CI subunits | OXPHOS > OXPHOS subunits	OXPHOS							Cox6c	OXPHOS > Complex IV > CIV subunits | OXPHOS > OXPHOS subunits	OXPHOS
Ndufa10	OXPHOS > Complex I > CI subunits | OXPHOS > OXPHOS subunits	OXPHOS							Cox7a1	OXPHOS > Complex IV > CIV subunits | OXPHOS > OXPHOS subunits	OXPHOS
Ndufa11	OXPHOS > Complex I > CI subunits | OXPHOS > OXPHOS subunits	OXPHOS							Cox7a2	OXPHOS > Complex IV > CIV subunits | OXPHOS > OXPHOS subunits	OXPHOS
Ndufa12	OXPHOS > Complex I > CI subunits | OXPHOS > OXPHOS subunits	OXPHOS							Cox7b	OXPHOS > Complex IV > CIV subunits | OXPHOS > OXPHOS subunits	OXPHOS
Ndufa13	OXPHOS > Complex I > CI subunits | OXPHOS > OXPHOS subunits	OXPHOS							Cox7c	OXPHOS > Complex IV > CIV subunits | OXPHOS > OXPHOS subunits	OXPHOS
Ndufa2	OXPHOS > Complex I > CI subunits | OXPHOS > OXPHOS subunits	OXPHOS							Cox8a	OXPHOS > Complex IV > CIV subunits | OXPHOS > OXPHOS subunits	OXPHOS
Ndufa3	OXPHOS > Complex I > CI subunits | OXPHOS > OXPHOS subunits	OXPHOS							Cox8b	OXPHOS > Complex IV > CIV subunits | OXPHOS > OXPHOS subunits	OXPHOS
Ndufa5	OXPHOS > Complex I > CI subunits | OXPHOS > OXPHOS subunits	OXPHOS							Cox8c	OXPHOS > Complex IV > CIV subunits | OXPHOS > OXPHOS subunits	OXPHOS
Ndufa6	OXPHOS > Complex I > CI subunits | OXPHOS > OXPHOS subunits	OXPHOS							mt-Co2	OXPHOS > Complex IV > CIV subunits | OXPHOS > OXPHOS subunits	OXPHOS
Ndufa7	OXPHOS > Complex I > CI subunits | OXPHOS > OXPHOS subunits	OXPHOS							mt-Co3	OXPHOS > Complex IV > CIV subunits | OXPHOS > OXPHOS subunits	OXPHOS
Ndufa8	OXPHOS > Complex I > CI subunits | OXPHOS > OXPHOS subunits	OXPHOS							Ndufa4	OXPHOS > Complex IV > CIV subunits | OXPHOS > OXPHOS subunits	OXPHOS
Ndufa9	OXPHOS > Complex I > CI subunits | OXPHOS > OXPHOS subunits	OXPHOS							Cox7a2l	OXPHOS > Complex IV > CIV subunits | OXPHOS > OXPHOS subunits | OXPHOS > OXPHOS assembly factors | OXPHOS > Respirasome assembly	OXPHOS
Ndufb10	OXPHOS > Complex I > CI subunits | OXPHOS > OXPHOS subunits	OXPHOS
Ndufb11	OXPHOS > Complex I > CI subunits | OXPHOS > OXPHOS subunits	OXPHOS
Ndufb2	OXPHOS > Complex I > CI subunits | OXPHOS > OXPHOS subunits	OXPHOS
Ndufb3	OXPHOS > Complex I > CI subunits | OXPHOS > OXPHOS subunits	OXPHOS
Ndufb4	OXPHOS > Complex I > CI subunits | OXPHOS > OXPHOS subunits	OXPHOS
Ndufb5	OXPHOS > Complex I > CI subunits | OXPHOS > OXPHOS subunits	OXPHOS
Ndufb6	OXPHOS > Complex I > CI subunits | OXPHOS > OXPHOS subunits	OXPHOS
Ndufb7	OXPHOS > Complex I > CI subunits | OXPHOS > OXPHOS subunits	OXPHOS
Ndufb8	OXPHOS > Complex I > CI subunits | OXPHOS > OXPHOS subunits	OXPHOS
Ndufb9	OXPHOS > Complex I > CI subunits | OXPHOS > OXPHOS subunits	OXPHOS
Ndufc1	OXPHOS > Complex I > CI subunits | OXPHOS > OXPHOS subunits	OXPHOS
Ndufc2	OXPHOS > Complex I > CI subunits | OXPHOS > OXPHOS subunits	OXPHOS
Ndufs3	OXPHOS > Complex I > CI subunits | OXPHOS > OXPHOS subunits	OXPHOS
Ndufs4	OXPHOS > Complex I > CI subunits | OXPHOS > OXPHOS subunits	OXPHOS
Ndufs5	OXPHOS > Complex I > CI subunits | OXPHOS > OXPHOS subunits	OXPHOS
Ndufs6	OXPHOS > Complex I > CI subunits | OXPHOS > OXPHOS subunits	OXPHOS
Ndufv3	OXPHOS > Complex I > CI subunits | OXPHOS > OXPHOS subunits	OXPHOS

## Sheet: MITO-beta ox
Gene	MitoCarta3.0_MitoPathways	main pathway
Decr1	Metabolism > Lipid metabolism > Fatty acid oxidation	Metabolism
Eci2	Metabolism > Lipid metabolism > Fatty acid oxidation	Metabolism
Acsm4	Metabolism > Lipid metabolism > Fatty acid oxidation	Metabolism
Acad11	Metabolism > Lipid metabolism > Fatty acid oxidation	Metabolism
Acsl6	Metabolism > Lipid metabolism > Fatty acid oxidation	Metabolism
Acss1	Metabolism > Lipid metabolism > Fatty acid oxidation	Metabolism
Crot	Metabolism > Lipid metabolism > Fatty acid oxidation	Metabolism
Acadvl	Metabolism > Lipid metabolism > Fatty acid oxidation	Metabolism
Acsm1	Metabolism > Lipid metabolism > Fatty acid oxidation	Metabolism
Acsm3	Metabolism > Lipid metabolism > Fatty acid oxidation	Metabolism
Acad10	Metabolism > Lipid metabolism > Fatty acid oxidation	Metabolism
Acot11	Metabolism > Lipid metabolism > Fatty acid oxidation	Metabolism
Acadm	Metabolism > Lipid metabolism > Fatty acid oxidation	Metabolism
Acsl1	Metabolism > Lipid metabolism > Fatty acid oxidation	Metabolism
Eci1	Metabolism > Lipid metabolism > Fatty acid oxidation	Metabolism
Acadl	Metabolism > Lipid metabolism > Fatty acid oxidation	Metabolism
Acsf2	Metabolism > Lipid metabolism > Fatty acid oxidation	Metabolism
Amacr	Metabolism > Lipid metabolism > Fatty acid oxidation	Metabolism
Acads	Metabolism > Lipid metabolism > Fatty acid oxidation	Metabolism
Acaa1a	Metabolism > Lipid metabolism > Fatty acid oxidation	Metabolism
Acad12	Metabolism > Lipid metabolism > Fatty acid oxidation	Metabolism
Crat	Metabolism > Lipid metabolism > Fatty acid oxidation	Metabolism

## Sheet: MITO-ketone metab
Gene	MitoCarta3.0_MitoPathways	main pathway
Rpia	Metabolism > Carbohydrate metabolism	Metabolism
Glyctk	Metabolism > Carbohydrate metabolism	Metabolism
Gpd2	Metabolism > Carbohydrate metabolism > Glycerol phosphate shuttle | Metabolism > Electron carriers > Q-linked reactions, other	Metabolism
Ldhd	Metabolism > Carbohydrate metabolism	Metabolism
Mdh2	Metabolism > Carbohydrate metabolism > Gluconeogenesis | Metabolism > Carbohydrate metabolism > Malate-aspartate shuttle | Metabolism > Carbohydrate metabolism > TCA cycle	Metabolism
Bdh1	Metabolism > Carbohydrate metabolism > Ketone metabolism	Metabolism
Dcxr	Metabolism > Carbohydrate metabolism	Metabolism
Hmgcs2	Metabolism > Carbohydrate metabolism > Ketone metabolism	Metabolism
Neu4	Metabolism > Carbohydrate metabolism	Metabolism
Ldhal6b	Metabolism > Carbohydrate metabolism	Metabolism
Oxct1	Metabolism > Carbohydrate metabolism > Ketone metabolism	Metabolism
Oxct2a	Metabolism > Carbohydrate metabolism > Ketone metabolism	Metabolism

## Sheet: MITO-pyruv metab
Gene	MitoCarta3.0_MitoPathways	main pathway
Pdk1	Metabolism > Carbohydrate metabolism > Pyruvate metabolism	Metabolism
Pdha1	Metabolism > Carbohydrate metabolism > Pyruvate metabolism	Metabolism
Rpia	Metabolism > Carbohydrate metabolism	Metabolism
Dlat	Metabolism > Carbohydrate metabolism > Pyruvate metabolism	Metabolism
Pdp2	Metabolism > Carbohydrate metabolism > Pyruvate metabolism	Metabolism
Pdk2	Metabolism > Carbohydrate metabolism > Pyruvate metabolism	Metabolism
Pdp1	Metabolism > Carbohydrate metabolism > Pyruvate metabolism	Metabolism
Pdhx	Metabolism > Carbohydrate metabolism > Pyruvate metabolism	Metabolism
Glyctk	Metabolism > Carbohydrate metabolism	Metabolism
Pdhb	Metabolism > Carbohydrate metabolism > Pyruvate metabolism	Metabolism
Gpd2	Metabolism > Carbohydrate metabolism > Glycerol phosphate shuttle | Metabolism > Electron carriers > Q-linked reactions, other	Metabolism
Ldhd	Metabolism > Carbohydrate metabolism	Metabolism
Mdh2	Metabolism > Carbohydrate metabolism > Gluconeogenesis | Metabolism > Carbohydrate metabolism > Malate-aspartate shuttle | Metabolism > Carbohydrate metabolism > TCA cycle	Metabolism
Pdk4	Metabolism > Carbohydrate metabolism > Pyruvate metabolism	Metabolism
Bdh1	Metabolism > Carbohydrate metabolism > Ketone metabolism	Metabolism
Dcxr	Metabolism > Carbohydrate metabolism	Metabolism
Hmgcs2	Metabolism > Carbohydrate metabolism > Ketone metabolism	Metabolism
Neu4	Metabolism > Carbohydrate metabolism	Metabolism
Ldhal6b	Metabolism > Carbohydrate metabolism	Metabolism
Oxct1	Metabolism > Carbohydrate metabolism > Ketone metabolism	Metabolism
Oxct2a	Metabolism > Carbohydrate metabolism > Ketone metabolism	Metabolism
Hmgcl	Metabolism > Carbohydrate metabolism > Ketone metabolism | Metabolism > Amino acid metabolism > Branched-chain amino acid metabolism	Metabolism
Pdha2	Metabolism > Carbohydrate metabolism > Pyruvate metabolism	Metabolism
Pdk3	Metabolism > Carbohydrate metabolism > Pyruvate metabolism	Metabolism
Pdpr	Metabolism > Carbohydrate metabolism > Pyruvate metabolism	Metabolism

## Sheet: MITO-Krebs
Gene	MitoCarta3.0_MitoPathways	main pathway
Idh3a	Metabolism > Carbohydrate metabolism > TCA cycle	Metabolism
Cs	Metabolism > Carbohydrate metabolism > TCA cycle	Metabolism
Ogdhl	Metabolism > Carbohydrate metabolism > TCA cycle	Metabolism
Ogdh	Metabolism > Carbohydrate metabolism > TCA cycle	Metabolism
Idh3b	Metabolism > Carbohydrate metabolism > TCA cycle	Metabolism
Idh3g	Metabolism > Carbohydrate metabolism > TCA cycle	Metabolism
Idh2	Metabolism > Carbohydrate metabolism > TCA cycle	Metabolism
Fh1	Metabolism > Carbohydrate metabolism > TCA cycle	Metabolism

## Sheet: MITO-ROS scavenging
Gene	MitoCarta3.0_MitoPathways	main pathway
Prdx3	ROS scavenging
Prdx1	ROS scavenging
Gpx1	ROS scavenging
Prdx2	ROS scavenging
Sod2	ROS scavenging
Gsr	ROS scavenging
Gpx1	ROS scavenging
Cat	ROS scavenging

## Sheet: vascular remodeling
Nedd9
Cxcl12
Gdf15
Cd163
Cxcr4
Ccl12
Col3a1

## Sheet: Macroph-epith crosstalk
Plet1
Mertk
Siglecf
