# Supplementary material for: Respiratory long COVID in aged hamsters features impaired lung function post-exercise with bronchiolization and fibrosis
Source: Nat Commun. 2025 Feb 28;16:2080. doi: 10.1038/s41467-025-57267-x (PMC11871369; doi:10.1038/s41467-025-57267-x)
Supplement: Supplementary file 12 — Source Data [file 41467_2025_57267_MOESM12_ESM.xlsx]

## Sheet: Fig1
A
Weight development
absolute weight																																					relative weight
Animal ID	Gruppe	Day 0	1 dpi	2 dpi	3 dpi	4 dpi	5 dpi	6 dpi	7 dpi	8 dpi	9 dpi	10 dpi	11 dpi	12 dpi	13 dpi	14 dpi	15 dpi	16 dpi	17 dpi	18 dpi	19 dpi	20 dpi	21 dpi	28 dpi	35 dpi	42 dpi	49 dpi	56 dpi	63 dpi	70 dpi	77 dpi	84 dpi	91 dpi	98 dpi	105 dpi	112 dpi	Day 0	1 dpi	2 dpi	3 dpi	4 dpi	5 dpi	6 dpi	7 dpi	8 dpi	9 dpi	10 dpi	11 dpi	12 dpi
5	5	131	133	134	133	133	133	134	133	132	134	132	133	132	133	133	132	131	132	133	134	134	133	134	129	132	135	135	132	128	126	128	125	121	122	122	100	101.527	102.29	101.527	101.527	101.527	102.29	101.527	100.763	102.29	100.763	101.527	100.763
6	5	160	161	163	163	160	161	162	161	161	162	159	160	160	161	160	160	160	159	158	163	161	161	160	160	162	162	160	158	156	150	149	144	145	147	143	100	100.625	101.875	101.875	100	100.625	101.25	100.625	100.625	101.25	99.375	100	100
7	5	141	141	141	141	141	133	141	141	141	140	140	140	138	140	139	140	138	141	140	139	139	141	141	137	135	136	135	131	136	131	134	133	131	130	127	100	100	100	100	100	94.3262	100	100	100	99.2908	99.2908	99.2908	97.8723
8	5	122	124	125	126	125	123	123	125	123	124	124	123	124	123	126	124	125	125	128	126	126	126	127	125	128	126	128	123	123	120	117	115	112	113	112	100	101.639	102.459	103.279	102.459	100.82	100.82	102.459	100.82	101.639	101.639	100.82	101.639
9	5	159	159	157	160	160	157	159	158	157	160	158	155	158	158	158	158	157	156	157	157	158	155	155	153	152	153	152	152	155	154	157	155	152	153	155	100	100	98.7421	100.629	100.629	98.7421	100	99.3711	98.7421	100.629	99.3711	97.4843	99.3711
10	5	139	139	139	140	139	139	139	137	138	142	139	138	140	139	138	140	137	138	138	138	142	139	140	139	138	140	138	131	132	134	137	130	127	130	131	100	100	100	100.719	100	100	100	98.5612	99.2806	102.158	100	99.2806	100.719
11	5	149	149	148	148	148	148	150	148	151	151	148	150	151	151	148	150	149	149	148	148	149	149	150	146	146	147	144	144	146	138	144	144	143	142	141	100	100	99.3289	99.3289	99.3289	99.3289	100.671	99.3289	101.342	101.342	99.3289	100.671	101.342
12	5	150	150	149	152	148	147	151	149	152	153	151	152	152	153	152	152	151	153	151	154	153	154	155	148	148	148	146	142	140	142	139	138	137	136	139	100	100	99.3333	101.333	98.6667	98	100.667	99.3333	101.333	102	100.667	101.333	101.333
21	5	127	123	126	126																																100	96.8504	99.2126	99.2126
22	5	146	146	146	145																																100	100	100	99.3151
23	5	158	158	157	159																																100	100	99.3671	100.633
24	5	148	145	147	147																																100	97.973	99.3243	99.3243
29	5	167	164	164	167	163	163	165																													100	98.2036	98.2036	100	97.6048	97.6048	98.8024
30	5	143	144	146	146	145	148	145																													100	100.699	102.098	102.098	101.399	103.497	101.399
31	5	140	141	142	142	140	140	141																													100	100.714	101.429	101.429	100	100	100.714
32	5	133	142	142	142	142	144	143																													100	106.767	106.767	106.767	106.767	108.271	107.519
33	5	139	137	140	138	137	136	137																													100	98.5612	100.719	99.2806	98.5612	97.8417	98.5612
34	5	144	146	149	149	150	149	148																													100	101.389	103.472	103.472	104.167	103.472	102.778
35	5	139	139	139	140	139	139	140																													100	100	100	100.719	100	100	100.719
36	5	139	137	140	139	139	139	139																													100	98.5612	100.719	100	100	100	100
45	5	164	162	165	163	161	161	158	161	159	159	162	162	159	160	161																					100	98.7805	100.61	99.3902	98.1707	98.1707	96.3415	98.1707	96.9512	96.9512	98.7805	98.7805	96.9512
46	5	168	165	165	166	166	165	164	165	161	161	162	161	161	162	162																					100	98.2143	98.2143	98.8095	98.8095	98.2143	97.619	98.2143	95.8333	95.8333	96.4286	95.8333	95.8333
47	5	139	137	139	134	137	134	135	133	133	135	134	134	133	133	133																					100	98.5612	100	96.4029	98.5612	96.4029	97.1223	95.6835	95.6835	97.1223	96.4029	96.4029	95.6835
48	5	156	153	153	155	153	150	151	150	149	151	151	151	150	152	151																					100	98.0769	98.0769	99.359	98.0769	96.1538	96.7949	96.1538	95.5128	96.7949	96.7949	96.7949	96.1538
49	5	131	129	129	129	128	129	128	128	128	129	128	128	129	129	128																					100	98.4733	98.4733	98.4733	97.7099	98.4733	97.7099	97.7099	97.7099	98.4733	97.7099	97.7099	98.4733
50	5	136	131	132	132	132	132	134	132	133	133	132	134	133	135	134																					100	96.3235	97.0588	97.0588	97.0588	97.0588	98.5294	97.0588	97.7941	97.7941	97.0588	98.5294	97.7941
51	5	146	147	140	140	140	140	137	137	137	137	136	135	136	137	138																					100	100.685	95.8904	95.8904	95.8904	95.8904	93.8356	93.8356	93.8356	93.8356	93.1507	92.4658	93.1507
52	5	158	155	155	155	155	153	153	154	152	152	151	151	152	152	149																					100	98.1013	98.1013	98.1013	98.1013	96.8354	96.8354	97.4684	96.2025	96.2025	95.5696	95.5696	96.2025
61	5	135	135																																		100	100
62	5	150	150																																		100	100
63	5	135	130																																		100	96.2963
64	5	130	130																																		100	100
65	5	140	137																																		100	97.8571
66	5	136	140																																		100	102.941
67	5	121	123																																		100	101.653
68	5	130	130																																		100	100
77	5	151	151	150	151	154	152	153	152	154	151	152	153	152	155	153	153	152	155	150	153	151	150	145	146	146	143	144									100	100	99.3377	100	101.987	100.662	101.325	100.662	101.987	100	100.662	101.325	100.662
78	5	144	144	143	144	145	144	143	140	136	144	143	145	147	147	147	144	146	145	142	143	145	143	141	139	139	139	137									100	100	99.3056	100	100.694	100	99.3056	97.2222	94.4444	100	99.3056	100.694	102.083
79	5	146	143	146	144	147	144	145	146	145	145	145	146	145	146	144	145	145	147	145	144	145	146	142	138	138	139	136									100	97.9452	100	98.6301	100.685	98.6301	99.3151	100	99.3151	99.3151	99.3151	100	99.3151
80	5	148	150	150	150	149	149	150	152	148	151	148	151	149	151	150	149	151	149	147	149	147	146	146	146	146	144	143									100	101.351	101.351	101.351	100.676	100.676	101.351	102.703	100	102.027	100	102.027	100.676
81	5	147	147	146	146	145	145	144	145	146	145	143	145	143	144	143	144	145	143	143	144	143	142	141	139	139	138	138									100	100	99.3197	99.3197	98.6395	98.6395	97.9592	98.6395	99.3197	98.6395	97.2789	98.6395	97.2789
82	5	154	153	150	151	149	151	151	151	151	150	152	152	151	152	152	152	152	153	154	152	155	155	148	150	150	146	149									100	99.3506	97.4026	98.0519	96.7532	98.0519	98.0519	98.0519	98.0519	97.4026	98.7013	98.7013	98.0519
83	5	161	160	160	156	157	156	156	156	156	155	153	156	154	156	154	153	154	152	152	154	154	151	149	149	149	151	146									100	99.3789	99.3789	96.8944	97.5155	96.8944	96.8944	96.8944	96.8944	96.2733	95.0311	96.8944	95.6522
84	5	163	163	164	161	162	160	163	160	160	162	160	160	161	159	162	160	161	159	159	159	161	159	159	153	153	152	149									100	100	100.613	98.773	99.3865	98.1595	100	98.1595	98.1595	99.3865	98.1595	98.1595	98.773
93	5	146	146	148	147																																100	100	101.37	100.685
94	5	143	143	142	142																																100	100	99.3007	99.3007
95	5	147	149	151	147																																100	101.361	102.721	100
96	5	159	160	159	157																																100	100.629	100	98.7421
101	5	148	147	148	149	150	150	149	151	150	150	149	148	148	150	147	150	148	150	148	147	147	148	149													100	99.3243	100	100.676	101.351	101.351	100.676	102.027	101.351	101.351	100.676	100	100
102	5	136	133	135	135	135	134	134	134	135	134	135	134	134	134	133	131	133	132	133	132	131	129	130													100	97.7941	99.2647	99.2647	99.2647	98.5294	98.5294	98.5294	99.2647	98.5294	99.2647	98.5294	98.5294
103	5	146	144	147	146	145	145	145	146	145	145	143	144	144	143	145	145	145	147	144	143	142	143	140													100	98.6301	100.685	100	99.3151	99.3151	99.3151	100	99.3151	99.3151	97.9452	98.6301	98.6301
104	5	166	166	167	165	166	164	162	163	161	163	159	160	159	160	158	161	155	157	155	154	156	154	156													100	100	100.602	99.3976	100	98.7952	97.5904	98.1928	96.988	98.1928	95.7831	96.3855	95.7831
105	5	171	169	172	169	171	169	170	167	168	169	168	166	166	167	166	167	166	165	165	165	166	164	163													100	98.8304	100.585	98.8304	100	98.8304	99.4152	97.6608	98.2456	98.8304	98.2456	97.076	97.076
106	5	143	143	146	145	146	146	143	146	145	146	145	145	145	144	144	144	145	145	143	145	145	144	144													100	100	102.098	101.399	102.098	102.098	100	102.098	101.399	102.098	101.399	101.399	101.399
107	5	149	150	151	150	149	151	149	149	151	150	151	151	152	149	149	152	150	150	150	149	149	149	145													100	100.671	101.342	100.671	100	101.342	100	100	101.342	100.671	101.342	101.342	102.013
108	5	156	157	159	155	157	157	156	157	159	157	159	157	157	156	154	155	156	154	156	154	153	152	152													100	100.641	101.923	99.359	100.641	100.641	100	100.641	101.923	100.641	101.923	100.641	100.641
13	6	165	164	162	161	160	157	156	155	155	159	157	158	160	160	158	159	160	160	160	160	163	159	161	167	166	168	168	158	158	152	155	151	146	150	152	100	99.3939	98.1818	97.5758	96.9697	95.1515	94.5455	93.9394	93.9394	96.3636	95.1515	95.7576	96.9697
14	6	150	148	149	146	146	145	142	140	141	143	142	142	144	143	136	141	143	143	144	145	146	144	144	144	145	145	144	146	146	143	145	134	133	135	136	100	98.6667	99.3333	97.3333	97.3333	96.6667	94.6667	93.3333	94	95.3333	94.6667	94.6667	96
15	6	148	146	146	144	144	141	137	139	140	142	142	143	140	144	142	142	143	144	144	146	147	147	145	144	144	143	142	137	144	136	138	135	134	135	132	100	98.6486	98.6486	97.2973	97.2973	95.2703	92.5676	93.9189	94.5946	95.9459	95.9459	96.6216	94.5946
16	6	138	138	135	132	129	126	122	125	126	128	129	129	129	129	130	129	129	131	130	130	132	132	132	133	134	132	133	131	134	134	134	144	143	146	145	100	100	97.8261	95.6522	93.4783	91.3043	88.4058	90.5797	91.3043	92.7536	93.4783	93.4783	93.4783
17	6	148	149	147	144	145	141	139	138	139	140	141	140	144	143	142	142	139	143	143	140	143	142	142	143	142	142	143	135	141	131	136	130	123	131	131	100	100.676	99.3243	97.2973	97.973	95.2703	93.9189	93.2432	93.9189	94.5946	95.2703	94.5946	97.2973
18	6	173	170	167	164	163	161	160	160	162	164	164	161	163	166	162	163	163	164	162	164	165	165	168	165	166	165	166	164	163	161	164	160	158	159	161	100	98.2659	96.5318	94.7977	94.2197	93.0636	92.4855	92.4855	93.6416	94.7977	94.7977	93.0636	94.2197
19	6	154	157	152	148	146	144	140	143	145	148	149	147	148	151	151	152	150	154	153	154	152	153	151	152	153	151	153	154	153	150	154	153	150	152	152	100	101.948	98.7013	96.1039	94.8052	93.5065	90.9091	92.8571	94.1558	96.1039	96.7532	95.4545	96.1039
20	6	141	143	140	137	137	134	131	131	133	133	133	134	134	135	135	136	137	136	135	136	137	136	135	135	138	137	135	136	135	133	138	136	132	135	134	100	101.418	99.2908	97.1631	97.1631	95.0355	92.9078	92.9078	94.3262	94.3262	94.3262	95.0355	95.0355
25	6	144	148	143	142																																100	102.778	99.3056	98.6111
26	6	163	160	158	156																																100	98.1595	96.9325	95.7055
27	6	151	153	151	149																																100	101.325	100	98.6755
28	6	171	170	167	165																																100	99.4152	97.6608	96.4912
37	6	149	149	149	147	145	144	144																													100	100	100	98.6577	97.3154	96.6443	96.6443
38	6	157	156	154	150	148	146	147																													100	99.3631	98.0892	95.5414	94.2675	92.9936	93.6306
39	6	140	138	137	135	132	132	131																													100	98.5714	97.8571	96.4286	94.2857	94.2857	93.5714
40	6	148	144	141	140	140	140	141																													100	97.2973	95.2703	94.5946	94.5946	94.5946	95.2703
41	6	147	146	143	138	135	133	134																													100	99.3197	97.2789	93.8776	91.8367	90.4762	91.1565
42	6	137	131	130	129	126	125	128																													100	95.6204	94.8905	94.1606	91.9708	91.2409	93.4307
43	6	146	142	141	141	139	137	134																													100	97.2603	96.5753	96.5753	95.2055	93.8356	91.7808
44	6	152	151	149	145	144	146	146																													100	99.3421	98.0263	95.3947	94.7368	96.0526	96.0526
53	6	130	126	126	124	126	125	122	124	126	127	128	127	128	127	125																					100	96.9231	96.9231	95.3846	96.9231	96.1538	93.8462	95.3846	96.9231	97.6923	98.4615	97.6923	98.4615
54	6	138	139	135	134	134	133	132	129	130	132	131	130	133	133	131																					100	100.725	97.8261	97.1014	97.1014	96.3768	95.6522	93.4783	94.2029	95.6522	94.9275	94.2029	96.3768
55	6	158	154	153	149	148	146	145	147	148	145	146	147	150	149	148																					100	97.4684	96.8354	94.3038	93.6709	92.4051	91.7722	93.038	93.6709	91.7722	92.4051	93.038	94.9367
56	6	154	151	150	149	147	146	144	144	146	145	147	144	148	149	146																					100	98.0519	97.4026	96.7532	95.4545	94.8052	93.5065	93.5065	94.8052	94.1558	95.4545	93.5065	96.1039
57	6	153	148	147	145	145	141	140	140	141	143	143	144	144	143	145																					100	96.732	96.0784	94.7712	94.7712	92.1569	91.5033	91.5033	92.1569	93.4641	93.4641	94.1176	94.1176
58	6	151	147	146	146	145	145	141	144	144	147	147	147	150	151	148																					100	97.351	96.6887	96.6887	96.0265	96.0265	93.3775	95.3642	95.3642	97.351	97.351	97.351	99.3377
59	6	139	137	136	134	133	131	127	129	131	131	141	131	131	130	133																					100	98.5612	97.8417	96.4029	95.6835	94.2446	91.3669	92.8058	94.2446	94.2446	101.439	94.2446	94.2446
60	6	163	160	157	156	156	156	154	153	153	153	155	155	157	156	157																					100	98.1595	96.319	95.7055	95.7055	95.7055	94.4785	93.865	93.865	93.865	95.092	95.092	96.319
69	6	146	142																																		100	97.2603
70	6	148	148																																		100	100
71	6	130	128																																		100	98.4615
72	6	134	131																																		100	97.7612
73	6	151	148																																		100	98.0132
74	6	129	127																																		100	98.4496
75	6	158	155																																		100	98.1013
76	6	158	160																																		100	101.266
85	6	170	171	168	163	162	158	158	160	159	161	160	161	160	160	160	159	156	157	158	159	158	158	153	154	154	155	155									100	100.588	98.8235	95.8824	95.2941	92.9412	92.9412	94.1176	93.5294	94.7059	94.1176	94.7059	94.1176
86	6	148	145	144	142	142	142	140	138	141	140	145	144	144	146	144	146	145	147	147	148	146	147	145	145	145	145	144									100	97.973	97.2973	95.9459	95.9459	95.9459	94.5946	93.2432	95.2703	94.5946	97.973	97.2973	97.2973
87	6	158	159	154	151	148	148	146	146	148	147	148	149	147	149	149	146	150	148	150	151	150	149	146	142	142	143	142									100	100.633	97.4684	95.5696	93.6709	93.6709	92.4051	92.4051	93.6709	93.038	93.6709	94.3038	93.038
88	6	152	152	150	146	143	138	136	134	138	138	140	142	141	143	143	143	146	147	145	146	146	146	146	144	144	144	142									100	100	98.6842	96.0526	94.0789	90.7895	89.4737	88.1579	90.7895	90.7895	92.1053	93.4211	92.7632
89	6	134	129	126	122	121	117	111	113	117	118	121	124	126	131	132	135	134	137	139	140	140	138														100	96.2687	94.0299	91.0448	90.2985	87.3134	82.8358	84.3284	87.3134	88.0597	90.2985	92.5373	94.0299
90	6	163	163	162	159	159	158	156	156	158	159	159	158	159	160	159	159	158	158	161	159	158	158	155	153	153	154	153									100	100	99.3865	97.546	97.546	96.9325	95.7055	95.7055	96.9325	97.546	97.546	96.9325	97.546
91	6	143	141	139	137	138	135	134	130	133	137	135	134	135	136	137	138	135	137	137	136	138	138	135	137	137	137	141									100	98.6014	97.2028	95.8042	96.5035	94.4056	93.7063	90.9091	93.007	95.8042	94.4056	93.7063	94.4056
92	6	164	164	164	156	155	152	150	148	152	153	153	153	153	156	155	153	155	156	157	157	156	153	154	147	147	156	155									100	100	100	95.122	94.5122	92.6829	91.4634	90.2439	92.6829	93.2927	93.2927	93.2927	93.2927
97	6	142	140	137	135																																100	98.5915	96.4789	95.0704
98	6	140	142	137	136																																100	101.429	97.8571	97.1429
99	6	151	149	147	149																																100	98.6755	97.351	98.6755
100	6	162	158	156	155																																100	97.5309	96.2963	95.679
109	6	145	145	145	142	145	144	141	141	142	142	142	143	141	142	143	143	143	140	141	142	138	140	139													100	100	100	97.931	100	99.3103	97.2414	97.2414	97.931	97.931	97.931	98.6207	97.2414
110	6	150	150	140	140	139	136	134	139	138	142	141	142	142	140	145	142	141	142	142	144	140	140	142													100	100	93.3333	93.3333	92.6667	90.6667	89.3333	92.6667	92	94.6667	94	94.6667	94.6667
111	6	138	136	137	134	135	131	127	124	125	127	129	128	129	128	130	130	132	133	130	130	129	131	132													100	98.5507	99.2754	97.1014	97.8261	94.9275	92.029	89.8551	90.5797	92.029	93.4783	92.7536	93.4783
112	6	154	150	151	150	150	147	143	142	145	148	148	146	149	148	148	149	151	149	149	149	149	150	151													100	97.4026	98.0519	97.4026	97.4026	95.4545	92.8571	92.2078	94.1558	96.1039	96.1039	94.8052	96.7532
113	6	144	144	143	140	143	141	140	139	142	142	144	143	144	144	144	142	147	143	141	144	143	146	139													100	100	99.3056	97.2222	99.3056	97.9167	97.2222	96.5278	98.6111	98.6111	100	99.3056	100
114	6	157	154	153	149	148	145	147	148	148	149	149	149	148	147	148	147	146	146	146	144	147	144	144													100	98.0892	97.4522	94.9045	94.2675	92.3567	93.6306	94.2675	94.2675	94.9045	94.9045	94.9045	94.2675
115	6	149	147	144	143	145	141	137	137	141	141	141	139	143	140	143	142	141	141	141	141	140	138	137													100	98.6577	96.6443	95.9732	97.3154	94.6309	91.9463	91.9463	94.6309	94.6309	94.6309	93.2886	95.9732
116	6	141	140	139	137	137	134	130	129	132	133	135	134	136	135	136	135	137	135	136	136	135	136	137													100	99.2908	98.5816	97.1631	97.1631	95.0355	92.1986	91.4894	93.617	94.3262	95.7447	95.0355	96.4539
Supplementary File "Clinical Data"
Total score
Score 1
Score 2
Score 3
Score 4
animal ID	maximum score (1-21 dpi)	group	0 dpi	1 dpi	2 dpi	3 dpi	4 dpi	5 dpi	6 dpi	7 dpi	8 dpi	9 dpi	10 dpi	11 dpi	12 dpi	13 dpi	14 dpi	15 dpi	16 dpi	17 dpi	18 dpi	19 dpi	20 dpi	21 dpi	28 dpi	35 dpi	42 dpi	49 dpi	56 dpi	63 dpi	70 dpi	77 dpi	84 dpi	91 dpi	98 dpi	105 dpi	112 dpi
5		5	0	0	0	0	0	0	0	0	0	0	0	0	0	0	0	0	0	0	0	0	0	0	0	0	0	0	0	0	0	0	0	0	1	1	1
6		5	0	0	0	0	0	0	0	0	0	0	0	0	0	0	0	0	0	0	0	0	0	0	0	0	0	0	0	0	0	1	1	1	1	1	1
7		5	0	0	0	0	0	0	0	0	0	0	0	0	0	0	0	0	0	0	0	0	0	0	0	0	0	0	0	1	0	1	1	1	1	1	1
8		5	0	0	0	0	0	0	0	0	0	0	0	0	0	0	0	0	0	0	0	0	0	0	0	0	0	0	0	0	0	0	0	1	1	1	1
9		5	0	0	0	0	0	0	0	0	0	0	0	0	0	0	0	0	0	0	0	0	0	0	0	0	0	0	0	1	0	0	0	0	0	0	0
10		5	0	0	0	0	0	0	0	0	0	0	0	0	0	0	0	0	0	0	0	0	0	0	0	0	0	0	0	1	1	0	0	1	1	1	1
11		5	0	0	0	0	0	0	0	0	0	0	0	0	0	0	0	0	0	0	0	0	0	0	0	0	0	0	0	0	0	1	0	0	0	1	1
12		5	0	0	0	0	0	0	0	0	0	0	0	0	0	0	0	0	0	0	0	0	0	0	0	0	0	0	0	0	1	1	1	1	1	1	1
21		5	0	0	0	0
22		5	0	0	0	0
23		5	0	0	0	0
24		5	0	0	0	0
29		5	0	0	0	0	0	0	0
30		5	0	0	0	0	0	0	0
31		5	0	0	0	0	0	0	0
32		5	0	0	0	0	0	0	0
33		5	0	0	0	0	0	0	0
34		5	0	0	0	0	0	0	0
35		5	0	0	0	0	0	0	0
36		5	0	0	0	0	0	0	0
45		5	0	0	0	0	0	0	0	0	0	0	0	0	0	0	0
46		5	0	0	0	0	0	0	0	0	0	0	0	0	0	0	0
47		5	0	0	0	0	0	0	0	0	0	0	0	0	0	0	0
48		5	0	0	0	0	0	0	0	0	0	0	0	0	0	0	0
49		5	0	0	0	0	0	0	0	0	0	0	0	0	0	0	0
50		5	0	0	0	0	0	0	0	0	0	0	0	0	0	0	0
51	1	5	0	0	0	0	0	0	1	1	1	1	1	1	1	1	1
52	1	5	0	0	0	0	0	0	0	0	0	0	0	0	0	0	1
61		5	0	0
62		5	0	0
63		5	0	0
64		5	0	0
65		5	0	0
66		5	0	0
67		5	0	0
68		5	0	0
77		5	0	0	0	0	0	0	0	0	0	0	0	0	0	0	0	0	0	0	0	0	0	0	0	0	0	1	0
78	1	5	0	0	0	0	0	0	0	0	1	0	0	0	0	0	0	0	0	0	0	0	0	0	0	0	0	0	1
79	1	5	0	0	0	0	0	0	0	0	0	0	0	0	0	0	0	0	0	0	0	0	0	0	0	1	0	1	1
80		5	0	0	0	0	0	0	0	0	0	0	0	0	0	0	0	0	0	0	0	0	0	0	0	0	0	0	0
81	1	5	0	0	0	0	0	0	0	0	0	0	0	0	0	0	0	0	0	0	0	0	0	0	0	1	1	1	1
82	1	5	0	0	0	0	0	0	0	0	0	0	0	0	0	0	0	0	0	0	0	0	0	0	0	0	0	1	1
83		5	0	0	0	0	0	0	0	0	0	0	1	0	0	0	0	1	0	1	1	0	0	1	1	1	1	1	1
84		5	0	0	0	0	0	0	0	0	0	0	0	0	0	0	0	0	0	0	0	0	0	0	0	1	1	1	1
93		5	0	0	0	0
94		5	0	0	0	0
95		5	0	0	0	0
96		5	0	0	0	0
101		5	0	0	0	0	0	0	0	0	0	0	0	0	0	0	0	0	0	0	0	0	0	0	0
102	1	5	0	0	0	0	0	0	0	0	0	0	0	0	0	0	0	0	0	0	0	0	0	1	0
103		5	0	0	0	0	0	0	0	0	0	0	0	0	0	0	0	0	0	0	0	0	0	0	0
104	1	5	0	0	0	0	0	0	0	0	0	0	0	0	0	0	1	0	1	1	1	1	1	1	1
105		5	0	0	0	0	0	0	0	0	0	0	0	0	0	0	0	0	0	0	0	0	0	0	0
106		5	0	0	0	0	0	0	0	0	0	0	0	0	0	0	0	0	0	0	0	0	0	0	0
107		5	0	0	0	0	0	0	0	0	0	0	0	0	0	0	0	0	0	0	0	0	0	0	0
108		5	0	0	0	0	0	0	0	0	0	0	0	0	0	0	0	0	0	0	0	0	0	0	0
13	2	6	0	0	0	1	2	1	1	2	1	0	1	0	0	0	0	0	0	0	0	0	0	0	0	0	0	0	0	1	0	1	1	1	2	1	1
14	2	6	0	0	0	1	1	2	2	2	1	1	1	1	0	1	1	1	1	1	0	0	0	0	0	0	0	0	0	0	0	1	1	2	2	1	1
15	3	6	0	0	0	2	2	3	3	2	2	1	0	0	1	0	0	0	0	0	0	0	0	0	0	0	0	0	0	1	0	1	1	1	1	1	2
16	3	6	0	0	0	1	2	2	3	2	2	1	1	1	1	1	1	1	1	1	1	1	0	0	0	0	0	0	0	1	0	0	0	0	0	0	0
17	3	6	0	0	0	0	3	3	2	2	2	1	1	1	0	0	0	0	1	0	0	1	0	0	0	0	0	0	0	1	1	2	1	2	3	2	2
18	3	6	0	0	0	2	2	2	3	2	2	2	1	1	1	0	1	1	1	1	1	1	0	0	0	0	0	0	0	1	1	1	1	1	1	1	1
19	2	6	0	0	0	1	2	1	1	1	1	0	0	0	0	0	0	0	0	0	0	0	0	0	0	0	0	0	0	0	0	0	0	0	0	0	0
20	2	6	0	0	0	1	1	1	1	1	2	2	1	1	1	0	0	0	0	0	0	0	0	0	0	0	0	0	0	0	0	1	0	0	1	0	1
25	1	6	0	0	0	1
26	1	6	0	0	0	1
27	1	6	0	0	1	1
28	2	6	0	0	0	2
37	1	6	0	0	1	1	0	0	0
38	2	6	0	0	0	2	2	2	2
39	2	6	0	0	1	1	1	2	2
40	3	6	0	0	3	3	3	2	2
41	3	6	0	0	1	3	3	2	2
42	3	6	0	0	2	3	3	2	2
43	3	6	0	0	0	0	3	2	2
44	3	6	0	0	0	2	3	0	1
53	2	6	0	0	1	2	1	1	1	1	0	0	0	0	0	0	0
54	1	6	0	0	0	1	1	0	0	1	1	0	1	1	0	0	1
55	2	6	0	0	1	2	2	1	2	1	1	1	1	1	1	1	1
56	2	6	0	0	1	1	0	2	2	1	1	1	0	1	0	0	1
57	2	6	0	0	1	2	2	2	2	2	1	1	1	1	1	1	1
58	2	6	0	0	0	2	2	1	1	0	0	0	0	0	0	0	0
59	2	6	0	0	0	1	1	1	2	1	1	1	1	1	1	1	0
60	3	6	0	0	1	1	2	2	3	2	1	1	1	1	0	0	0
69		6	0	0
70		6	0	0
71		6	0	0
72		6	0	0
73		6	0	0
74		6	0	0
75		6	0	0
76		6	0	0
85	2	6	0	0	0	1	1	2	1	1	1	1	1	1	1	1	1	1	1	1	1	1	1	1	1	1	1	1	1
86	1	6	0	0	1	1	1	1	1	1	1	1	1	0	0	0	0	0	0	0	0	0	0	0	0	0	0	0	0
87	2	6	0	0	0	1	2	2	1	1	1	1	1	1	1	1	1	1	1	1	1	0	1	0	1	1	1	1	1
88	2	6	0	0	1	1	2	2	1	2	1	1	1	1	1	1	1	1	0	0	0	0	0	0	0	1	0	1	1
89	4	6	0	0	2	2	3	2	4	3	2	2	1	1	1	0	0	0	0	0	0	0	0	0					0
90	1	6	0	0	0	1	1	1	0	0	0	0	0	0	0	0	0	0	0	0	0	0	0	0	1	1	1	1	1
91	2	6	0	0	0	1	0	2	1	1	1	0	1	1	1	1	0	0	1	0	0	1	0	0	1	0	0	0	0
92	2	6	0	0	1	2	2	2	1	1	1	1	1	1	1	1	1	1	1	1	0	0	1	1	1	1	2	1	1
97	2	6	0	0	1	2
98		6	0	0	0	0
99	1	6	0	0	1	1
100		6	0	0	0	0
109	1	6	0	0	0	1	1	1	1	0	0	0	0	0	0	0	0	0	0	0	0	0	1	0	0
110	3	6	0	0	2	2	2	2	3	2	2	1	1	1	1	1	0	1	1	1	1	0	1	1	1
111	2	6	0	0	1	1	1	2	2	2	1	1	1	1	1	1	1	1	0	0	1	1	1	1	0
112	2	6	0	0	1	1	1	1	2	1	1	0	0	1	0	0	0	0	0	0	0	0	0	0	0
113	1	6	0	0	0	1	1	0	0	0	0	0	0	0	0	0	0	0	0	0	0	0	0	0	0
114	2	6	0	0	1	2	2	2	2	1	1	1	1	1	1	1	1	1	1	1	1	1	1	1	1
115	2	6	0	0	1	2	1	2	2	1	1	1	1	1	0	1	0	1	1	1	1	1	1	1	1
116	2	6	0	0	1	1	1	2	2	2	1	1	0	1	0	0	0	0	0	0	0	0	0	0	0
	MOCK																										SARSCOV-2
Freq
Day 0	86.6981	189.889	348.671	253.496	78.0111	111.862	203.707	376.222	89.9619	101.899	132.696	144.274	216.093	277.167	112.9	89.0333	262.856	328.105	214.213	186.494	227.252	325.677	184.422	82.2283			268.382	260.388	365.052	279.458	260.087	72.4091	318.057	43.3441	125.878	189.61	69.4433	45.7025	307.366	252.237	106.225	314.985	298.126	335.476	276.342	343.096	282.949	207.877	112.312
1 dpi	50.8293	246.128	135.93	100.169	159.716	178.461	105.511	358.001	66.6767	167.784	164.314	52.2212	170.323	127.777	219.181	213.046	259.206	107.454	157.128	71.9934	210.062	195.69	187.713	272.116			48.389	58.8032	184.085	83.63	169.507	80.2103	172.222	133.788	92.0382	183.245	256.706	55.8747	173.827	134.317	53.2863	325.613	125.134	81.5763	197.964	169.813	126.919	56.9237	127.341
3	344.955	178.694	299.079	129.421	202.183	101.093	100.737	360.911	210.094	339.877	227.063	254.03	110.825	146.978	133.633	122.872	185.18	284.619	160.472		193.493	351.361	329.67	289.252			201.981	50.36	93.0383	54.5804	58.1703	74.9577	128.541	127.881	75.6584	103.772	77.5275	121.1	58.2341	109.638	46.9814	88.2249	53.3467	45.0862	64.1044	83.5168	172.196	65.4607	139.142
6					174.167	137.285	195.834	349.304	133.224	334.963	292.996	96.9371	340.859	142.423	311.886	168.005															159.114	63.0024	101.806	96.7712	68.3275	68.0447	132.913	68.8657	190.224	121.903	104.052	161.128	191.7	152.161	107.45	101.209
10													120.654	336.818	225.925	336.926	47.428	282.941	332.916	330.049																			388.271	111.538	133.504	395.306	253.803	130.827	133.138	310.02
14													280.235	328.571	208.916	358.819	57.4587	311.659	166.661	105.813																			393.283	294.765	333.513	358.715	375.972	230.755	311.158	335.28
Tv
Day 0	0.743963	0.822786	0.549402	0.590851	1.15925	1.05904	0.729857	0.619748	1.05241	1.0662	0.856152	0.901546	0.974693	0.901271	0.886791	0.977597	0.59351	0.640578	0.747365	1.16214	1.06746	0.721568	1.0776	1.2839			0.801013	0.921873	0.669643	0.687571	0.725399	1.21979	0.923192	1.30311	1.41867	0.713092	1.02344	1.29601	0.651634	0.964834	1.06722	0.931112	0.631093	0.691137	0.617433	0.768038	0.639014	1.08417	0.801077
1 dpi	0.979023	0.799227	0.716024	0.883427	0.915956	1.04745	1.03385	0.575345	1.28048	0.998393	0.655098	1.1109	1.05387	1.08915	0.446561	0.824694	0.483571	0.931182	0.831865	1.22578	0.762679	0.718627	0.967434	0.91735			1.41465	1.23333	0.679284	0.988295	0.753648	1.28049	0.862086	0.848593	1.36446	0.81119	0.600254	1.01592	1.10608	1.01747	1.36201	0.710032	1.00413	1.15443	0.823057	1.07735	0.738241	1.26918	1.05449
3	0.554623	0.811589	0.557122	0.817462	0.884859	0.971052	0.890427	0.587676	0.703558	0.659962	0.89184	0.846105	0.867313	1.03335	1.04189	0.985651	0.715147	0.566555	0.751912		0.740494	0.624152	0.649096	0.770682			0.927673	1.24616	1.24551	1.39799	0.986828	1.32193	0.780215	0.864294	0.783986	0.795403	1.06802	0.984258	1.15783	0.977739	1.18389	0.974902	1.34578	1.48569	1.03362	1.25436	0.817858	1.22545	1.0403
6					0.900193	0.955359	0.69817	0.648364	0.96846	0.591474	0.589078	0.704015	0.640462	1.14995	0.747272	1.0654															0.752376	1.10647	0.67211	0.747005	0.808493	0.839722	0.690367	0.763977	0.715009	0.599858	0.727591	0.57954	0.897171	0.719879	0.58639	0.728313
10													1.13001	0.791894	0.829236	0.565113	1.27925	0.501626	0.570356	0.600639																			0.713865	0.788391	1.31522	0.673328	0.623587	0.636828	1.01486	0.811723
14													0.747021	0.73831	0.901842	0.560994	1.30371	0.604354	0.848649	1.05612																			0.555442	0.617653	0.702827	0.751247	0.605193	0.692356	0.628727	0.799782
EF50
Day 0	0.214094	0.448478	0.688107	0.489717	0.277023	0.285062	0.402018	0.772531	0.305063	0.280861	0.29912	0.376734	0.599503	0.763085	0.285382	0.27406	0.452036	0.613307	0.429864	0.543832	0.631582	0.691322	0.554673	0.289207			0.663459	0.813045	0.750701	0.610953	0.548102	0.28161	0.961043	0.215965	0.457765	0.357474	0.188234	0.204627	0.622398	0.610284	0.272283	0.759746	0.514784	0.730989	0.459695	0.752053	0.533715	0.588339	0.264782
1 dpi	0.21992	0.599477	0.274492	0.265725	0.434143	0.389844	0.294631	0.655039	0.255199	0.336891	0.371942	0.247049	0.494516	0.349721	0.293133	0.459436	0.327337	0.259905	0.299488	0.299983	0.564615	0.429423	0.479799	0.804963			0.30417	0.282951	0.341345	0.241551	0.367068	0.327174	0.449472	0.280496	0.34536	0.348855	0.433015	0.170998	0.546698	0.357677	0.247887	0.804206	0.346351	0.311613	0.438933	0.429194	0.263731	0.315305	0.401606
3	0.678345	0.441843	0.489222	0.280715	0.506783	0.296803	0.263457	0.696643	0.426013	0.701393	0.62408	0.644067	0.276669	0.414177	0.42931	0.340664	0.376575	0.454191	0.335336		0.389867	0.686675	0.641865	0.645617			0.57692	0.276249	0.380707	0.271537	0.275216	0.318916	0.316916	0.351382	0.246099	0.334349	0.279828	0.333481	0.263925	0.304199	0.287829	0.334922	0.286449	0.325046	0.322237	0.315948	0.430677	0.331742	0.415892
6					0.452892	0.376647	0.324368	0.632554	0.398513	0.573755	0.524196	0.223213	0.601391	0.425748	0.650585	0.487789															0.456321	0.31568	0.312815	0.259307	0.283413	0.254816	0.311489	0.226795	0.44345	0.290352	0.307727	0.328735	0.464368	0.380623	0.271629	0.317946
10													0.403365	0.860332	0.518244	0.593792	0.244711	0.44498	0.63205	0.589564																			1.00041	0.321208	0.539013	0.901614	0.481316	0.259416	0.394968	0.722673
14													0.55632	0.817601	0.53833	0.663071	0.284115	0.641359	0.378374	0.327258																			0.827958	0.610524	0.703145	0.919467	0.709243	0.469639	0.587956	0.812248
Te
Day 0	0.514807	0.282307	0.133302	0.239478	0.759956	0.660996	0.338557	0.110874	0.588616	0.749183	0.513669	0.297263	0.194093	0.202033	0.63655	0.568747	0.219242	0.154917	0.230064	0.253873	0.224012	0.146158	0.235544	0.907979			0.289584	0.190562	0.111634	0.197631	0.227291	0.619535	0.153036	0.962094	0.390886	0.36412	0.772213	1.04323	0.154777	0.206601	0.76949	0.159332	0.176934	0.136197	0.174479	0.133147	0.175166	0.219296	0.527093
1 dpi	0.915838	0.248416	0.379881	0.642248	0.26699	0.507298	0.549026	0.116203	0.861071	0.479229	0.422213	0.888182	0.258496	0.499872	0.231755	0.237983	0.185179	0.640424	0.45243	0.685096	0.302701	0.354599	0.251335	0.165987			0.888902	0.71093	0.310926	0.772986	0.407162	0.528365	0.369945	0.517814	0.637442	0.431928	0.200103	0.834016	0.288345	0.42791	0.955352	0.139002	0.383168	0.528256	0.278974	0.339664	0.450603	0.637335	0.33598
3	0.141595	0.340319	0.173455	0.561423	0.222942	0.560509	0.532871	0.111373	0.288587	0.146536	0.206974	0.198869	0.477983	0.331421	0.32441	0.437328	0.297963	0.173571	0.281986		0.281615	0.125246	0.132812	0.165275			0.305113	0.683416	0.603447	0.930834	0.514621	0.543372	0.385622	0.420037	0.520195	0.3888	0.603887	0.464334	0.618303	0.520359	0.62378	0.396887	0.660473	0.66916	0.541561	0.624427	0.268191	0.541326	0.423262
6					0.2399	0.33274	0.347952	0.131651	0.330484	0.132766	0.206739	0.458607	0.136389	0.3531	0.153866	0.270174															0.249251	0.492701	0.306606	0.376733	0.458045	0.488392	0.303273	0.430931	0.24768	0.272784	0.349762	0.2281	0.229855	0.281248	0.295521	0.30427
10													0.422025	0.133832	0.240659	0.13177	0.871796	0.194085	0.154616	0.138117																			0.090962	0.303165	0.302282	0.100995	0.19762	0.326513	0.30309	0.14824
14													0.181577	0.138104	0.242445	0.113526	0.730097	0.158666	0.430947	0.637102																			0.087502	0.18065	0.140677	0.113544	0.109503	0.237454	0.15043	0.134743
Ti
Day 0	0.298505	0.149796	0.08932	0.118902	0.393359	0.361356	0.175117	0.091944	0.353434	0.497664	0.287645	0.180822	0.139452	0.124437	0.300275	0.291157	0.129966	0.102623	0.132192	0.159399	0.142759	0.103723	0.163378	0.428886			0.13073	0.134296	0.090193	0.112453	0.121325	0.332085	0.104896	0.631111	0.224546	0.161649	0.400148	0.476252	0.113526	0.135191	0.329674	0.113569	0.111429	0.099407	0.114783	0.093948	0.107525	0.153661	0.227802
1 dpi	0.430272	0.126689	0.193616	0.299044	0.175564	0.352455	0.409623	0.092777	0.421582	0.264395	0.170597	0.504527	0.173641	0.237079	0.144896	0.145572	0.129194	0.360011	0.217338	0.479894	0.151618	0.16869	0.162146	0.124315			0.505819	0.43999	0.162138	0.313157	0.183248	0.361214	0.194448	0.254672	0.417862	0.222901	0.119294	0.410021	0.183231	0.240932	0.59304	0.1092	0.218579	0.320868	0.171463	0.213828	0.189999	0.511436	0.222774
3	0.291988	0.162729	0.107365	0.218037	0.144296	0.24207	0.391597	0.293502	0.151554	0.28969	0.13558	0.133575	0.239064	0.185181	0.323328	0.225746	0.158024	0.107458	0.158922		0.146581	0.196597	0.196361	0.21805			0.203345	0.12806	0.467668	0.104338	0.135526	0.221499	0.118058	0.354368	0.148685	0.302654	0.11246	0.327586	0.19034	0.440193	0.120021	0.41564	0.142773	0.104896	0.156606	0.138498	0.165641	0.147814	0.248213
6					0.151943	0.193049	0.207263	0.218917	0.188562	0.293336	0.116652	0.240278	0.197755	0.203715	0.210408	0.172016															0.183601	0.152095	0.3035	0.293269	0.186925	0.17102	0.237344	0.155251	0.163025	0.241361	0.140261	0.210679	0.147814	0.234636	0.322417	0.120908
10													0.256493	0.104178	0.135113	0.093109	0.498764	0.111338	0.0935	0.098923																			0.086839	0.268462	0.20239	0.082896	0.123096	0.19819	0.196976	0.111127
14													0.124047	0.093806	0.0901	0.081677	0.473059	0.100141	0.200695	0.361053																			0.182991	0.10173	0.10467	0.195993	0.158467	0.123564	0.11246	0.191125
vO2
Day 0	3.97111	6.81431	6.77056	5.14882	5.59962	5.93164	5.73435	8.98372	6.37627	5.52164	5.11318	7.93042	8.16857	6.90707	3.59311	3.96383	4.3326	5.89633	6.21331	7.99403	6.78128	6.5317	7.4942	4.31973			7.06928	8.37266	7.84675	7.35923	6.45287	5.72536	8.0748	4.27806	9.08389	5.98731	5.48322	4.32322	4.8303	6.5936	3.90877	7.25832	4.60332	5.511	5.07314	6.21954	4.6503	7.69758	2.96816
1 dpi	3.08916	5.62501	4.26243	3.24765	7.27285	5.31405	4.56298	6.49146	4.39113	5.30577	4.37956	3.76158	7.83799	6.10289	4.52175	7.35382	5.07566	4.41102	5.06841	4.54553	4.81123	4.09506	5.99841	6.37677			3.33539	3.23191	4.58998	3.58683	5.70127	5.73681	6.12831	5.15912	6.14487	4.53433	5.75856	3.21501	6.84713	5.16881	3.66423	6.75763	5.55992	3.4334	5.47821	5.80738	3.3123	3.12617	4.49692
3	4.9727	5.04223	6.0868	4.06008	5.826	5.04079	5.04423	5.04078	6.987	4.91149	4.9733	5.03933	5.57475	6.957	6.14861	5.796	5.60313	5.04079	5.67475		5.03955	5.38131	6.25777	5.91636			5.38466	3.8866	4.36684	4.08565	5.17681	4.36684	3.8866	4.02889	4.05889	4.88118	4.01889	3.96347	3.71464	4.74351	4.05889	4.76421	3.96347	4.25838	4.05263	5.17681	5.37733	3.77641	4.47893
6					7.24312	5.38881	4.01883	6.63009	5.57805	5.41831	4.36283	3.09799	6.2053	7.1987	7.70378	7.86659															5.42838	4.38787	3.1441	3.51428	3.60196	3.39976	4.60536	3.53448	5.76854	3.93123	4.58158	4.75563	6.25845	4.79488	3.31267	4.44773
10													5.38333	7.15415	7.922	7.48449	3.7972	4.85569	5.58138	6.23314																			7.04232	4.38009	7.73682	6.44798	5.26995	4.65688	6.28767	6.92836
14													6.00714	5.6989	6.23305	6.15084	3.55865	4.85571	4.12824	3.96401																			5.87386	5.13901	6.96545	5.77832	4.89917	4.60907	5.12569	5.30858
vCO2
Day 0	3.99109	7.4463	7.32954	5.98953	6.78684	7.74202	7.15124	10.7317	6.97277	5.92539	6.16459	9.70832	8.10105	7.21734	3.36796	3.74156	4.2379	6.13944	6.49041	7.99157	6.55151	6.03232	7.01605	3.95979			7.64161	9.91543	8.07378	8.33673	8.13811	6.74102	11.0376	6.02098	11.2219	7.44527	5.64438	5.39683	5.17697	6.68003	3.74511	6.82502	4.32001	5.61769	4.81364	6.31283	4.45014	7.8978	2.6913
1 dpi	2.71631	5.621	4.14499	3.06209	6.46287	5.28674	4.30954	5.69566	4.16109	4.93587	4.02343	3.103	6.9374	5.48671	3.91023	6.53995	4.66029	3.80534	4.30855	4.20926	4.79891	4.13737	6.47716	7.00136			3.55168	3.14059	4.58004	3.64759	4.82472	4.86872	5.75813	4.33807	5.96021	4.34289	5.12403	3.14221	6.59728	5.10808	3.24733	5.98326	5.57022	3.83959	5.41218	6.04235	3.28887	3.13332	4.39635
3	4.57755	4.69233	5.92215	3.42981	5.72215	4.92981	4.70954	5.90354	5.58698	5.54169	5.47712	5.57671	6.67348	6.98698	6.30107	5.95951	6.03055	5.49712	6.23672		4.78958	5.07671	6.32445	5.64168			5.66203	3.80249	4.2907	3.60621	4.3907	4.14289	4.5907	4.13807	4.68569	4.22889	4.42403	3.21086	3.45143	5.11237	3.81941	4.47509	4.13608	4.33323	3.93521	5.59945	4.88569	3.38795	4.04055
6					6.5061	5.19486	4.51733	5.80354	5.38222	4.75022	4.28091	2.75089	6.40427	7.52545	8.03741	7.87965	5.96951	4.97902													4.97898	3.90625	3.20372	3.25447	3.26141	3.24253	3.88684	3.23086	5.80721	3.69642	3.89447	4.67525	6.49411	5.11316	3.1567	4.68748
10													5.09408	6.78683	7.45472	7.23504	5.78951	4.85902	5.00916	5.57397																			7.03299	4.2061	7.08913	6.45946	5.07811	4.58775	6.46013	6.92059
14													6.00871	5.12349	5.82073	5.85151	4.98484	4.13614	3.67743	3.55845																			5.25042	4.55538	6.12648	5.00853	4.7719	4.23047	5.24853	4.98777
MR
Day 0	20.0643	35.0908	34.7892	26.9159	29.5743	31.9393	30.5083	47.2741	32.8407	28.3143	26.9691	41.9912	41.1521	35.2032	17.8854	19.7596	21.7619	30.0277	31.665	40.3431	33.971	32.4132	37.2944	21.4036			36.3116	43.9631	39.8537	38.2232	34.4315	30.0192	44.0303	23.5191	48.2111	31.8305	27.852	23.0067	24.7619	33.3735	19.5466	36.1535	22.9196	27.932	25.3172	31.4932	23.2487	39.0711	14.6741
Day 1	15.1786	28.385	21.3826	16.1857	35.8102	26.7898	22.7491	31.8822	21.9076	26.3691	21.7098	18.2563	38.5623	30.1198	22.1449	36.2146	25.1575	21.5925	24.7399	22.5694	24.2686	20.7146	30.8035	32.8744			17.0729	16.2104	23.1546	18.1699	27.8048	27.9936	30.5202	25.13	30.8089	22.673	28.3617	16.1456	34.2811	26.0198	18.0323	33.2493	28.0723	17.7776	27.5755	29.5697	16.6913	15.7857	22.5847
Day 3	24.6602	25.0612	30.538	19.7941	29.2889	25.3181	25.0881	26.395	33.715	25.4853	25.6575	26.0278	29.351	35.1452	31.2006	29.4332	28.7517	25.9456	29.262		25.1581	26.8226	31.6567	29.5561			27.4831	19.5227	21.9552	20.09	25.2579	21.7918	20.3944	20.4546	21.1785	23.9139	20.7314	19.1713	18.4567	24.3485	20.2203	23.7252	20.1945	21.5748	20.3238	26.5948	26.5956	18.6299	22.1203
Day 6					35.7409	26.9828	20.8344	32.5479	27.9358	26.6073	21.9286	15.2517	31.5382	36.6932	39.25	39.7171	6.60228	5.5068													26.9	21.6129	15.9342	17.4492	17.8025	16.9847	22.4486	17.5027	29.1566	19.5812	22.3633	23.9127	31.847	24.5518	16.5465	22.7128
Day 10													26.8498	35.7007	39.4655	37.4983	21.368	24.5103	27.5363	30.7296																			35.5322	21.9139	38.3314	32.5557	26.3853	23.4268	31.9246	34.9588
Day 14													30.3198	28.1259	31.0022	30.7123	19.5379	23.7109	20.3366	19.5578																			28.9558	25.2911	34.2267	28.3118	24.5854	22.8432	26.0052	26.4376
RQ
Day 0	1.00503	1.09274	1.08256	1.16328	1.21202	1.30521	1.24709	1.19457	1.09355	1.07312	1.20563	1.22419	0.991734	1.04492	0.937338	0.943925	0.978143	1.04123	1.0446	0.999692	0.966117	0.923544	0.936197	0.916674			1.08096	1.18426	1.02893	1.13283	1.26116	1.1774	1.36692	1.40741	1.23537	1.24351	1.02939	1.24834	1.07177	1.01311	0.958129	0.940302	0.938454	1.01936	0.948849	1.015	0.956957	1.02601	0.906724
Day 1	0.879304	0.999287	0.972449	0.942862	0.88863	0.994861	0.944457	0.877408	0.947613	0.930285	0.918683	0.824919	0.8851	0.899035	0.86476	0.889328	0.918163	0.862689	0.850079	0.926022	0.997441	1.01033	1.07981	1.09795			1.06485	0.971744	0.997836	1.01694	0.846254	0.848681	0.939594	0.840856	0.969951	0.957779	0.88981	0.977357	0.96351	0.98825	0.886225	0.885409	1.00185	1.11831	0.987946	1.04046	0.992928	1.00228	0.977637
Day 3	0.920535	0.930605	0.972949	0.844764	0.982175	0.977983	0.933648	1.17116	0.799625	1.12831	1.1013	1.10664	1.19709	1.00431	1.0248	1.02821	1.07628	1.09053	1.09903		0.950399	0.943395	1.01066	0.953573			1.05151	0.978357	0.982565	0.882652	0.848149	0.948715	1.18116	1.0271	1.15443	0.866367	1.10081	0.810113	0.929143	1.07776	0.940999	0.939315	1.04355	1.01758	0.971027	1.08164	0.908573	0.897136	0.902124
Day 6					0.898247	0.964007	1.12404	0.875334	0.964893	0.876699	0.981222	0.887959	1.03207	1.04539	1.04331	1.00166															0.917213	0.890239	1.01896	0.926072	0.905455	0.953752	0.843983	0.914098	1.0067	0.940271	0.850026	0.983098	1.03766	1.06638	0.952917	1.05391
Day 10													0.946269	0.948656	0.941016	0.966671	1.52468	1.00069	0.897478	0.894247																			0.998676	0.960279	0.916285	1.00178	0.963597	0.985156	1.02743	0.998879
Day 14													1.00026	0.899032	0.933849	0.951335	1.40077	0.85181	0.890799	0.89769																			0.893862	0.886432	0.879553	0.86678	0.974021	0.917859	1.02397	0.939568
LONG TERM
Freq before
	MOCK																				SARSCOV2
Day 0	354.954	243.547	202.24	254.07	342.965	204.698	180.329	194.29	192.644	196.008	155.163	93.9051	216.601	149.662	183.66	289.095	400.006	342.254			252.761	341.372	162.276	199.093	276.131	316.486	168.058	302.328	160.428	185.619	194.765	309.625	228.669	214.39	391.352	397.408	341.683	214.348	224.566	257.343
21 dpi	385.101	370.09	358.469	392.5	358.241	128.959	269.038	342.206	315.278	278.71	382.957	323.024	388.404	387.401	380.04	384.947	394.182	376.815				366.675	360.038	392.484	393.385	228.974		139.403	369.656	366.03	236.341	361.42	85.4993	361.053	383.296	392.509	364.36	231.563	395.629	206.959
28	381.379	366.748	351.941	374.718	383.501	294.61	335.895	356.005	355.088	300.639	395.454	310.363	391.175	392.263	387.26	395.169	380.847	387.793				375.535	367.269	367.548	388.153	381.766		289.019	384.012	360.834	389.092	380.704	371.877	381.166	355.521	384.865	347.95	372.897	396.789	414.879
35	393.465	332.51	379.974	404.636	385.778	152.223	382.885	258.07	367.919	102.496	203.975	195.406										390.34	369.503	405.176	394.83	408.303		264.406	399.436	165.485	394.564	356.551	146.696	409.09
42	393.759	346.401	256.453	408.744	408.766	182.08	363.097	280.053	283.831	122.742	296.496	242.488										198.222	376.866	471.66	389.278	325.282		101.109	370.365	342.37	66.6071	355.945	149.766	343.432
49	387.985	371.834	376.203	386.458	376.881	354.876	352.4	322.533	199.206	55.4088	325.196	371.431										353.842	330.751	380.592	336.025	322.54		71.9214	346.603	373.654	75.5619	152.319	78.6391	283.045
56	389.424	377.416	295.521	343.289	380.407	313.038	341.019	204.255	126.422	368.816	403.091	365.942										115.409	311.705	388.315	365.609	374.204		83.1051	398.261	375.128	380.711	154.505	164.404	348.037
63	391.098	136.001	331.45	376.58	367.39	362.219																403.801	372.128	403.107	325.088	266.902		90.1901
70	341.546	223.673	360.835	381.144	288.235	69.9632																99.9369	341.362	396.654	326.482	371.029		60.8766
77	380.101	367.044	317.7	397.332	341.742	372.901																333.693	318.928	399.283	349.074	394.881		117.597
84	55.959	362.956	368.896	365.862	356.422	168.385																388.465	321.713	373.817	95.4121	260.944		126.762
91	367.024	347.366	340.12	318.906	401.172	171.879																395.276	355.75	384.731	376.822	385.071		99.9311
98	378.516	383.053	334.683	334.188	366.567	222.158																387.29	334.973	368.864	363.005	395.31		45.6084
105	358.631	361.888	333.685	274.218	367.422	115.076																378.883	71.8953	346.858	380.091	391.714		60.6134
112	87.1538	377.279	312.986	325.83	367.048	58.9057																386.835	343.488	368.411	356.643	376.165		66.7027
Freq after
Day 0							274.992	182.605	362.767				177.19				200.968	224.911									146.986	319.4	131.493	212.858	328.657	233.296	244.917	248.922
21 dpi	372.628	330.462	378.824	361.149	372.101	386.007	378.712	143.678	363.145	159.876	313.122	187.77	203.248	122.96	350.943	151.023	182.654	204.382			327.719	365.147	376.561	369.928	382.938	157.477		142.155	245.798	391.276	361.544	215.859		111.247	298.378	353.219	142.747	127.038	158.825	223.466
28	403.385	427.117	344.476	377.152	398.01	384.778	268.632	148.656	364.075	155.74	208.82	197.652	340.215	279.043	373.297	186.588	199.499	327.545			199.946	194.281	350.839	402.42	394.842	185.529		156.825	186.963	377.488	241.293	361.724		124.75	352.217	335.48	345.193	379.975	199.136	214.186
35							386.798	137.555	387.632	366.45	337.671	202.465	350.263	111.878		189.683	194.381	329.488										215.192	148.185	409.39	322.5	377.177		64.5899	183.903	339.756	170.285	166.171	65.4114	172.126
42							450.022	308.406	361.177	283.755	237.994	414.975	344.816	332.631	148.566	143.086	174.653	416.359										227.447	155.536	412.037	176.592	143.172		105.052	171.006	168.565	57.5746	110.777	71.4061	322.963
49							311.298	184.083	158.781	320.59	347.582	149.846	292.431	161.56	391.761	336.981	313.84	267.813										397.882	70.0814	103.249	336.419	87.2283		47.3445	95.8787	157.648	42.4901	74.121	68.7629	65.6369
56							331.637	120.497	374.896	375.728	370.482	397.579	254.041	348.385	406.126	335.801	293.408	137.925										141.404	87.8605	380.354	246.045	114.947		153.143	167.727	162.645	419.192	374.341	354.65	364.524
63							343.253	154.761	336.424				230.702				303.508	199.263										354.144	267.574	224.893	142.181	103.103		134.505
70							369.812	168.839	214.826				165.389				163.464	227.43										147.768	137.987	335.683	136.966	388.599		140.708
77							339.86	120.681	202.155				157.237				149.638	177.18										352.885	156.918	399.584	193.339	205.731		101.267
84							333.566	131.531	86.6241				330.981				215.532	221.261										379.787	94.9026	200.913	124.962	129.184		135.215
91							367.835	79.0293	160.174				130.899				312.675	122.547										397.731	342.406	165.682	96.4438	310.65		115.03
98							384.864	102.584	368.978				383.321				343.663	187.227										391.797	235.893	148.018	268.851	371.656		151.852
105							366.522	138.448	310.398				336.281				204.024	198.257										190.689	281.14	195.078	207.336	385.71		102.475
112							389.087	151.056	345.943				367.591				116.031	242.266										373.314	118.158	127.565	149.456	133.831		91.369
Tv before
Day 0	0.898741	1.17443	0.885637	1.03454	0.739789	0.502544	0.864552	0.826569	0.987361	0.562299	0.829044	0.890465	0.986637	1.04562	0.834989	0.540906	0.798764	0.85089			0.931142	1.20863	1.01131	1.05753	1.10364	0.982001	1.19936	0.814215	1.25381	0.875651	0.834479	0.969135	0.638536	1.26631	0.781884	0.739285	0.816065	1.36779	1.0898	1.03591
21 dpi	0.882568	0.619974	0.633921	0.727369	0.633914	0.929769	0.673154	0.706415	0.391039	0.840527	0.613049	0.656569	0.647425	0.55727	0.492441	0.622667	0.655976	0.57497			0.7865	0.840167	0.623708	0.518845	0.694214	0.882087	0.7865	0.77381	0.565074	0.571457	0.674255	0.680019	0.883115	0.55127	0.58685	0.6342	0.552416	0.691114	0.839648	0.917607
28	0.862514	0.521889	0.604096	0.741255	0.513396	0.670944	0.700549	0.82343	0.566908	0.840307	0.717292	0.688215	0.468131	0.545505	0.503435	0.575679	0.61022	0.592781			0.7865	0.875778	0.591544	0.580892	0.692539	0.63026	0.7865	0.628528	0.659923	0.648088	0.676113	0.786648	0.640629	0.766024	0.543098	0.59519	0.597073	0.724037	0.676864	0.696862
35	0.766915	0.50527	0.515346	0.569666	0.629199	0.8415	0.494244	0.671011	0.466279	1.27668	0.648874	1.04808									0.6897	0.72553	0.649462	0.625604	0.671243	0.688413	0.6975	0.721309	0.625227	1.34601	0.794104	0.714398	1.23751	0.713434
42	0.7677	0.508247	0.584531	0.491858	0.485255	1.07639	0.59211	0.653335	0.51444	1.15577	0.558414	0.811309									0.6975	0.927314	0.577922	0.403801	0.6537	0.565775	0.6897	0.980229	0.609494	0.65828	0.972682	0.635591	1.07533	0.895758
49	0.595052	0.527808	0.631018	0.588845	0.502117	0.738158	0.624047	0.751953	0.896399	1.51101	0.561573	0.685963									0.7012	0.678693	0.537301	0.530028	0.871336	0.584437	0.6911	1.37072	0.726636	0.528481	0.994751	0.601733	0.942486	0.564464
56	0.815798	0.607681	0.552598	0.745234	0.618081	0.713422	0.595141	0.927373	1.04554	0.611851	0.495486	0.514218									0.6911	0.880437	0.691975	0.478599	0.76699	0.782746	0.7012	1.07522	0.543416	0.47627	0.571618	0.98344	0.854858	0.578401
63	0.80798	1.06099	0.557257	0.913185	0.577882	0.655456															0.7111	0.751156	0.616523	0.54327	0.940427	0.627677	0.7101	1.1076
70	0.691448	0.662046	0.533692	0.697995	0.598093	1.05377															0.7101	0.786	0.57457	0.563309	0.777	0.826716	0.7111	1.29036
77	0.707984	0.555736	0.392986	0.646768	0.58899	0.627594															0.788	0.799925	0.625987	0.541277	0.899152	0.796016	0.6211	1.04096
84	1.4478	0.527387	0.514571	0.61115	0.627022	0.931307															0.6211	0.540415	0.639821	0.783912	0.8774	0.809646	0.788	1.0197
91	0.672198	0.462719	0.565428	0.583127	0.592461	0.901774															0.721309	0.475	0.611549	0.76116	0.652069	0.726586	0.721309	1.20739
98	0.72392	0.511316	0.541582	0.778051	0.544191	0.586426															0.691975	0.515189	0.654382	0.743674	0.565827	0.714945	0.77381	1.51752
105	0.631336	0.483086	0.529193	0.583187	0.550849	1.09704															0.77381	0.476337	0.639821	0.757798	0.525633	0.614611	0.691975	1.28227
112	1.05604	0.55372	0.567643	0.64657	0.581505	1.32335															0.682975	0.620267	0.640174	0.886841	0.632474	0.713931	0.71381	1.36935
Tv after
Day 0	0.948926	1.0631	0.551215	2.39914	1.06924	0.730083															0.943522	0.861198	0.881323	0.786773	1.04656	0.988471	0.506418	0.771484
21 dpi	0.797565	0.751971	0.690777	0.72989	0.602171	0.846881	0.811997	0.794004	0.753631	1.04987	0.560079	0.714803	0.602251	0.669742	0.507113	0.483236	0.60092	0.637538			0.874118	1.14176	0.868209	0.553236	0.719763	0.814056	0.6991	0.896337	0.674175	0.537607	0.819596	0.794086	0.890605	0.608037	0.736944	0.637589	0.546336	0.666021	0.820242	0.691316
28	0.737305	0.520966	0.624947	0.587971	0.634396	0.687421	0.729331	0.703531	0.68299	0.643942	0.654114	0.837117	0.60787	0.672224	0.626859	0.442011	0.621816	0.619353			0.799143	1.0517	0.818103	0.526031	0.775799	0.666443	0.7411	0.848632	0.662627	0.684923	0.771751	0.662752	0.819623	0.797874	1.09774	0.714463	0.702562	0.556809	0.602254	1.00997
35	0.750994	0.537356	0.634004	0.643067	0.738703	0.60587	0.615267	0.558846	0.671061	0.808918	0.64532	0.701561									0.837607	0.638084	0.946791	0.565796	0.791559	0.713492	0.614453	0.829061	0.922389	0.728839	1.11162	1.02282	1.02046	0.942837
42	0.619345	0.520119	0.805769	0.614325	0.48299	0.725029	0.682092	0.842347	0.543512	0.476176	0.873213	1.03046									0.784923	0.733175	0.979986	0.465672	0.815905	1.00264	0.59146	0.936381	1.06592	1.14561	1.1198	0.866308	0.908713	0.639025
49	0.905004	0.555158	0.51531	0.704746	0.6187	0.803636	0.622159	0.586392	0.73366	1.00124	0.630214	0.701758									0.728839	0.626157	1.00762	0.669957	0.742442	1.01334	0.730274	1.24521	0.606374	0.997905	1.47282	0.73235	1.03128	1.03293
56	0.701806	0.565989	0.550338	0.839173	0.622907	0.730235	0.526073	0.598772	0.523754	0.898369	0.493662	0.548693									0.861445	1.07426	1.04238	0.824453	0.622645	1.19646	0.719717	0.718814	0.716432	0.945221	0.44337	0.915549	0.936381	0.651417
63	0.823207	0.854018	0.616327	0.77144	0.676686	0.901572															0.59146	0.721501	0.745852	0.59146	0.927513	1.38707	0.684923	0.857429
70	0.794017	0.917606	0.615963	0.705163	0.655113	0.764382															0.730274	1.05763	0.975495	0.730274	1.02547	0.743538	0.728839	0.993033
77	0.875967	0.878237	0.698158	0.695739	0.68249	0.904813															0.91207	0.670012	0.901321	0.551576	0.932368	0.86878	0.57906	0.997336
84	1.471	0.601633	0.688328	0.628403	0.73458	1.12034															0.719717	0.501826	1.15883	0.808554	1.1492	1.33155	0.501826	0.895603
91	0.861457	0.843595	0.56834	0.83344	0.571165	1.14521															0.643631	0.57906	0.664566	0.850164	1.05946	0.728203	0.670012	1.01593
98	0.682412	0.550827	0.476987	0.726522	0.568454	1.04494															0.57906	0.562124	0.719717	0.742616	0.667187	0.771076	0.91207	0.782119
105	0.66978	0.51391	0.668276	0.719848	0.680309	0.949805															0.501826	0.683906	0.643631	1.01406	0.941894	0.709745	0.719717	0.926783
112	0.753115	0.563482	0.758294	0.703802	0.622947	0.985354															0.670012	0.594395	0.91207	0.860031	1.04535	1.0088	0.643631	1.03297
EF50 before
Day 0	0.931246	0.920007	0.571533	0.730902	0.86491	0.338859	0.432252	0.436865	0.56676	0.343088	0.346216	0.267405	0.662232	0.479515	0.476885	0.528489	1.26896	0.863772			0.759076	1.53863	0.552624	0.690331	0.982041	1.0678	0.636727	0.946332	0.653196	0.445314	0.460055	1.13145	0.401469	0.740998	1.24304	1.06529	1.14349	0.771345	0.714923	0.793078
21 dpi	1.28326	0.756423	0.637578	0.922386	0.638694	0.363195	0.514681	0.725205	0.39566	0.618831	0.833192	0.616252	0.901895	0.65293	0.611445	0.794824	0.883424	0.646276				1.11425	0.711017	0.660691	0.885033	0.506022		0.274811	0.673757	0.660828	0.404874	0.941955	0.21552	0.572526	0.714442	0.910909	0.599168	0.394997	1.20043	0.644659
28	1.21237	0.634229	0.656693	0.827252	0.607283	0.626268	0.763171	0.933802	0.685355	0.666247	1.0334	0.677414	0.604071	0.724202	0.649482	0.809303	0.716245	0.713183				1.19387	0.632717	0.540659	0.873451	0.788772		0.532061	0.850686	0.724064	0.908952	0.974784	0.776334	0.907278	0.606157	0.673543	0.571584	0.751237	0.899592	0.761587
35	1.08223	0.560928	0.616297	0.774914	0.843099	0.308864	0.634937	0.548079	0.613002	0.341193	0.391189	0.517441										1.04683	0.698307	0.824607	0.821104	0.923485		0.534972	0.72715	0.681054	0.923081	0.683786	0.521955	0.953107
42	1.18154	0.632663	0.463692	0.594026	0.585464	0.475852	0.640711	0.539636	0.447324	0.338028	0.575141	0.557707										0.3894	0.592405	0.502469	0.762127	0.545905		0.29189	0.669029	0.596523	0.205978	0.633355	0.445727	0.833058
49	0.891519	0.641433	0.753531	0.728997	0.594244	0.875515	0.712809	0.745717	0.495203	0.308099	0.550435	0.816473										0.895668	0.544883	0.629462	0.856041	0.613434		0.278635	0.632399	0.590141	0.221014	0.265689	0.219686	0.4352
56	1.35149	0.771618	0.464183	0.817781	0.729287	0.590491	0.601034	0.520876	0.367978	0.639515	0.588174	0.601581										0.286968	0.643766	0.537475	0.833984	0.979328		0.306939	0.665617	0.52016	0.670435	0.478895	0.398338	0.581509
63	1.35382	0.354622	0.560867	1.00828	0.661356	0.746744																1.00668	0.729484	0.65724	0.883426	0.470525		0.294309
70	0.924664	0.453653	0.63076	0.881443	0.600085	0.271263																0.334914	0.596874	0.697534	1.0325	1.08006		0.274535
77	1.01956	0.751517	0.394477	0.786527	0.556578	0.684887																0.761066	0.612793	0.626767	0.910922	1.0271		0.299999
84	0.292989	0.718508	0.631513	0.75387	0.661319	0.442387																0.603738	0.650289	0.973824	0.303237	0.731061		0.348745
91	0.909541	0.606969	0.569758	0.684918	0.842362	0.405472																0.569553	0.681997	0.98611	0.765605	0.935532		0.32937
98	1.04645	0.703205	0.523893	0.860538	0.640244	0.373535																0.578369	0.628024	0.873092	0.64283	0.951464		0.259769
105	0.82609	0.624035	0.539477	0.55213	0.598661	0.346222																0.498032	0.297253	0.765118	0.618496	0.871795		0.263852
112	0.291809	0.77658	0.610713	0.757387	0.700378	0.271033																0.698998	0.66322	1.00887	0.689348	0.901023		0.2943
EF50 after
Day 0							0.860318	0.415689	1.07082				0.580576				0.341654	1.06335									0.41291	1.1338	0.298772	0.52888	0.98476	0.675595	0.416265	0.621871
21 dpi	0.653043	0.696246	0.603454	0.578079	0.746515	0.733382	0.8476	0.311635	1.02361	0.516886	0.671265	0.39531	0.430229	0.362648	0.592493	0.460983	0.369153	0.410191			0.667773	0.685624	0.641428	0.728548	1.06821	0.326178		0.421281	0.545888	0.640602	0.809488	0.499331		0.246811	0.529375	0.619408	0.307521	0.291348	0.356127	0.420714
28	0.726282	1.16534	0.564281	0.546636	0.81664	0.745064	0.533305	0.408361	0.968912	0.565504	0.451598	0.59908	0.583603	0.580332	0.863417	0.425209	0.378607	0.661758			0.603451	0.347349	0.595818	0.686538	0.781629	0.499377		0.468192	0.375214	0.569191	0.477671	0.692749		0.273136	0.697878	0.729883	0.750099	0.798286	0.46932	0.492034
35							0.913957	0.421347	1.02616	0.665195	0.553674	0.55101	0.620215	0.269275		0.41935	0.357082	0.706362										0.403456	0.384383	0.745427	0.708305	0.85127		0.220094	0.379495	0.619352	0.523914	0.500011	0.246379	0.433677
42							0.694125	0.489312	0.71431	0.550363	0.508989	0.754698	0.552201	0.520536	0.332397	0.411976	0.309078	0.851698										0.35405	0.393642	0.564828	0.343361	0.363891		0.247817	0.492387	0.514072	0.225662	0.239538	0.201253	0.566556
49							0.61488	0.447271	0.392786	0.596636	0.667466	0.310048	0.500806	0.453892	0.718111	0.658413	0.490762	0.575876										0.99333	0.207321	0.207564	0.762576	0.289281		0.209717	0.144034	0.429566	0.232718	0.163134	0.24345	0.192793
56							0.641678	0.241249	1.02072	0.557357	0.768543	0.747108	0.478822	0.717475	0.70226	0.56977	0.444919	0.336171										0.435096	0.252832	0.805453	0.434564	0.362427		0.303616	0.319243	0.414635	0.592072	0.614453	0.54606	0.620721
63							0.712474	0.3323	1.05648				0.485632				0.509898	0.447321										0.89867	0.612161	0.393496	0.315666	0.390758		0.306806
70							0.81274	0.363785	0.492282				0.334271				0.287387	0.507038										0.430913	0.314007	0.672542	0.351433	1.10914		0.356366
77							0.674461	0.283428	0.48676				0.37544				0.276727	0.35508										0.837153	0.379572	0.73882	0.456992	0.543585		0.288455
84							0.820603	0.399526	0.390722				0.733572				0.401894	0.431001										0.641439	0.27289	0.545377	0.34422	0.496092		0.298585
91							0.705761	0.334005	0.396236				0.294574				0.506892	0.278663										0.702968	0.801178	0.386291	0.293437	0.776209		0.291479
98							0.709749	0.315311	0.864014				0.825406				0.493524	0.393742										0.663218	0.490898	0.31901	0.493049	1.02063		0.281935
105							0.794808	0.360953	0.727729				0.632259				0.359662	0.431599										0.343261	0.521783	0.518557	0.454115	0.884867		0.236119
112							0.836698	0.383268	0.907721				0.790028				0.268202	0.512483										0.670578	0.294665	0.33407	0.322717	0.381597		0.286974
Te before
Day 0	0.134129	0.204066	0.216394	0.179112	0.140308	0.210188	0.257889	0.273666	0.227036	0.237817	0.333442	0.469631	0.192489	0.258657	0.243985	0.178098	0.087297	0.139505			0.187302	0.15133	0.276673	0.264042	0.160718	0.153142	0.241158	0.16869	0.264576	0.257433	0.301399	0.132378	0.190415	0.198442	0.104255	0.089232	0.128987	0.250448	0.187143	0.171582
21 dpi	0.106837	0.113777	0.130798	0.09879	0.125204	0.381497	0.214228	0.148852	0.145039	0.177435	0.104959	0.152768	0.106736	0.097327	0.105184	0.092904	0.09311	0.101498			0.101482	0.121374	0.107816	0.195075	0.095503	0.173793	0.1759	0.150179	0.109766	0.108655	0.196602	0.107114	0.112344	0.123094	0.198767	0.09379	0.106961	0.176376	0.099286	0.169334
28	0.114017	0.120223	0.13877	0.116268	0.112837	0.208784	0.127157	0.135382	0.112224	0.156982	0.089069	0.15005	0.091803	0.104562	0.095635	0.086659	0.104772	0.097238			0.123282	0.113853	0.106516	0.120763	0.100194	0.105921	0.10759	0.18757	0.100826	0.109192	0.193628	0.102887	0.109723	0.093423	0.125059	0.105353	0.124255	0.133809	0.088889	0.094037
35	0.093716	0.093327	0.109008	0.088429	0.10247	0.1645	0.106314	0.129893	0.105312	0.16291	0.171138	0.191228									0.142977	0.119987	0.109501	0.087398	0.089276	0.091488	0.148921	0.191371	0.090042	0.149381	0.097017	0.122245	0.124828	0.192696
42	0.095495	0.117894	0.202634	0.102431	0.111548	0.135161	0.120124	0.185008	0.187008	0.171859	0.168749	0.209707									0.14405	0.162074	0.115597	0.077104	0.097278	0.151968	0.121374	0.160398	0.111701	0.124836	0.16505	0.124625	0.140375	0.140608
49	0.100334	0.110991	0.115387	0.099687	0.117541	0.125587	0.11125	0.12848	0.238774	0.140485	0.140764	0.100882									0.10759	0.125868	0.132168	0.106957	0.160398	0.162212	0.123282	0.121052	0.147438	0.10868	0.144117	0.176481	0.150763	0.188553
56	0.096974	0.102927	0.201718	0.1315	0.112963	0.150198	0.131235	0.234084	0.352874	0.11282	0.094993	0.106877									0.1759	0.188948	0.138128	0.102627	0.109307	0.097826	0.101482	0.187196	0.199572	0.108179	0.109569	0.183924	0.182325	0.120302
63	0.193597	0.134201	0.154036	0.11032	0.116518	0.115794															0.148921	0.101301	0.101482	0.098584	0.145965	0.199261	0.142977	0.186906
70	0.145154	0.19116	0.167857	0.13028	0.141158	0.157091															0.121374	0.109307	0.123282	0.09583	0.150559	0.098554	0.14405	0.160398
77	0.112044	0.108282	0.171216	0.102251	0.146258	0.116915															0.113853	0.148369	0.142977	0.10348	0.134374	0.090346	0.137256	0.156808
84	0.141119	0.107307	0.114246	0.117427	0.122752	0.230247															0.101999	0.106012	0.14405	0.125502	0.168461	0.126871	0.172556	0.164194
91	0.112831	0.134752	0.159657	0.15409	0.091325	0.159078															0.162074	0.095306	0.10759	0.10397	0.100862	0.097469	0.162074	0.168166
98	0.104963	0.09721	0.170859	0.130017	0.117192	0.131231															0.159766	0.105801	0.12044	0.106961	0.108896	0.090268	0.113853	0.16398
105	0.114469	0.11284	0.145683	0.226707	0.1216	0.160397															0.172556	0.110024	0.125488	0.142853	0.100586	0.094211	0.101999	0.120608
112	0.17351	0.100217	0.18119	0.155889	0.11575	0.253913															0.137256	0.101409	0.116592	0.13353	0.121052	0.100067	0.159766	0.162196
Te after
Day 0	0.13462	0.290873	0.306045	0.255619	0.221074	0.306681															0.344958	0.152787	0.413104	0.235998	0.146589	0.196005	0.189186	0.288494
21 dpi	0.126997	0.285808	0.354907	0.262969	0.11797	0.458901	0.290472	0.161319	0.229054	0.482115	0.12491	0.283803	0.100989	0.147283	0.10493	0.114884	0.118408	0.09613			0.103251	0.352886	0.210978	0.104461	0.125008	0.321167	0.74795	0.62103	0.175224	0.112125	0.470007	0.381617	0.348138	0.27217	0.136052	0.327201	0.104311	0.174438	0.194114	0.340322
28	0.118421	0.139401	0.362408	0.154678	0.256351	0.347348	0.325092	0.327553	0.229937	0.185063	0.105489	0.331435	0.099544	0.080458	0.138616	0.093112	0.092827	0.096495			0.092979	0.355181	0.351704	0.113256	0.24304	0.229225	0.860009	0.60406	0.122862	0.130621	0.126296	0.099946	0.280695	0.282873	0.238408	0.352236	0.130885	0.28801	0.188215	0.352593
35	0.100912	0.131664	0.31518	0.148862	0.113711	0.465465	0.108585	0.134646	0.231687	0.429851		0.254594									0.100853	0.292482	0.430695	0.090042	0.160285	0.111273	0.303694	0.826829	0.325744	0.127107	0.277653	0.246087	0.686054	0.326276
42	0.136386	0.14226	0.388242	0.091199	0.080732	0.163074	0.175659	0.208911	0.085973	0.135952	0.482725	0.290126									0.380804	0.354185	0.36991	0.10047	0.397062	0.607285	0.475106	0.657235	0.237714	0.274786	0.779463	0.515238	0.562792	0.130529
49	0.39928	0.213658	0.174983	0.220131	0.184281	0.367462	0.140177	0.141584	0.345474	0.294535	0.094847	0.140557									0.277653	0.091244	0.698408	0.453769	0.15239	0.61385	0.488038	0.839562	0.45618	0.285333	1.02024	0.622036	0.690142	0.622396
56	0.106184	0.219818	0.178376	0.560733	0.172565	0.566634	0.102133	0.121329	0.093066	0.153592	0.081731	0.140167									0.779463	0.349616	0.690045	0.357107	0.283219	0.629611	0.481922	0.55222	0.351929	0.259044	0.082668	0.117063	0.130603	0.110406
63	0.143381	0.386026	0.178038	0.357724	0.157475	0.48581																0.141464	0.246726	0.294636	0.778237	0.663028	0.440031	0.420839
70	0.388945	0.424106	0.499149	0.304714	0.115462	0.411049																0.342131	0.744414	0.145209	0.481922	0.097659	0.470007	0.485075
77	0.301372	0.464249	0.515155	0.386334	0.156085	0.655393															0.303694	0.13809	0.577151	0.095096	0.308313	0.318586	0.126296	0.648259
84	0.537689	0.14058	0.410093	0.287799	0.157729	0.627567															0.475106	0.103251	1.15421	0.334716	0.54795	0.462304	0.277653	0.475354
91	0.321653	0.644099	0.174825	0.620291	0.1168	0.865594																0.092979	0.119095	0.359873	0.860009	0.208014	0.779463	0.551688
98	0.107083	0.09535	0.133164	0.350648	0.106055	0.685715																0.100853	0.303297	0.357538	0.303694	0.112703	1.02024	0.556368
105	0.16033	0.143352	0.406811	0.329111	0.122977	0.570852																0.380804	0.214712	0.303173	0.475106	0.108584		0.648222
112	0.136917	0.110691	0.804149	0.265539	0.103612	0.511935																0.120433	0.489869	0.568036	0.71438	0.635636		0.544066
Ti before
Day 0	0.09609	0.133984	0.141655	0.128611	0.088818	0.141547	0.167602	0.144195	0.143075	0.144115	0.175367	0.294619	0.136379	0.17711	0.159663	0.107707	0.080413	0.094066			0.115902	0.100683	0.173574	0.1467	0.11435	0.102403	0.153683	0.104973	0.166495	0.151664	0.158876	0.105693	0.122645	0.130765	0.088635	0.08729	0.101558	0.150966	0.138633	0.131593
21 dpi	0.086557	0.091421	0.098063	0.08315	0.091727	0.206855	0.12253	0.101149	0.107809	0.126319	0.088631	0.106547	0.087144	0.08688	0.082205	0.083285	0.073397	0.085282			0.10159	0.09273	0.083331	0.078959	0.082669	0.171179	0.106914	0.204954	0.08634	0.094243	0.185051	0.096408	0.277988	0.096814	0.084548	0.08175	0.08688	0.134891	0.083334	0.129024
28	0.085798	0.088385	0.094805	0.089938	0.083115	0.108228	0.089299	0.089496	0.086593	0.108531	0.080003	0.097969	0.081672	0.081928	0.082875	0.081649	0.079956	0.077719			0.138602	0.092868	0.08456	0.086629	0.081421	0.084485	0.069139	0.107526	0.078634	0.085918	0.077833	0.086092	0.080146	0.08175	0.089513	0.088256	0.091783	0.089693	0.081576	0.078621
35	0.079944	0.094298	0.083627	0.073873	0.080814	0.23836	0.082409	0.121138	0.082721	0.298793	0.137183	0.156868									0.171091	0.079223	0.080882	0.076521	0.078874	0.076552	0.091386	0.120564	0.080398	0.158664	0.176596	0.097281	0.172762	0.17872
42	0.083826	0.093931	0.126247	0.080653	0.078707	0.175868	0.090929	0.124776	0.115577	0.23239	0.105112	0.13149									0.191386	0.172023	0.085211	0.066661	0.083793	0.097916	0.138602	0.340894	0.088102	0.095082	0.169301	0.094006	0.170086	0.110456
49	0.080745	0.088052	0.091883	0.08132	0.084736	0.095165	0.095258	0.110515	0.163667	0.480539	0.101515	0.083007									0.069139	0.191274	0.09278	0.083708	0.210761	0.100166	0.171091	0.133799	0.13969	0.183828	0.121333	0.174463	0.098257	0.218682
56	0.280953	0.084756	0.119836	0.090085	0.182296	0.108689	0.097246	0.161383	0.223402	0.309335	0.185326	0.085214									0.106914	0.144559	0.096258	0.081979	0.092108	0.086096	0.10159	0.3182	0.178762	0.281289	0.187687	0.173771	0.110615	0.19201
63	0.078428	0.377309	0.102118	0.087372	0.085312	0.089211																0.180955	0.119663	0.080606	0.105303	0.121197		0.32927
70	0.096721	0.160882	0.085111	0.080734	0.111337	0.319567																0.311983	0.085912	0.076343	0.115213	0.08496		0.368798
77	0.287684	0.088532	0.108386	0.282817	0.100739	0.194888																0.148358	0.194013	0.086298	0.106142	0.18089		0.266028
84	0.476613	0.083244	0.387021	0.087343	0.088899	0.192687																0.080977	0.190159	0.08841	0.34503	0.130362		0.259268
91	0.082678	0.285762	0.094694	0.294359	0.077126	0.188343																0.276634	0.083459	0.082922	0.38697	0.083206		0.365278
98	0.18012	0.081877	0.103318	0.398656	0.088378	0.143233																0.081913	0.089225	0.093711	0.086352	0.081901		0.519939
105	0.291915	0.088541	0.104336	0.120915	0.192073	0.259408																0.087716	0.357475	0.106512	0.086396	0.078647		0.4167
112	0.39304	0.080719	0.105489	0.097735	0.08766	0.424478																0.080211	0.087921	0.290492	0.082534	0.383475		0.424459
Ti after
Day 0	0.090224	0.168615	0.136505	0.137571	0.130628	0.158779															0.178402	0.09417	0.176544	0.135051	0.099965	0.128392	0.111641	0.131913
21 dpi	0.091081	0.164639	0.178684	0.147194	0.089184	0.218714	0.176836	0.119379	0.158393	0.204519	0.095514	0.188941	0.084697	0.094667	0.089028	0.090805	0.08502	0.083406				0.194037	0.130358	0.084511	0.091563	0.163422		0.186144	0.124925	0.087449	0.250634	0.226948	0.196822	0.160178	0.105804	0.094908	0.080388	0.091965	0.086387	0.163736
28	0.08995	0.102249	0.170619	0.099755	0.138225	0.190544	0.179372	0.139816	0.142695	0.111813	0.083074	0.161739	0.083809	0.077532	0.102186	0.081451	0.073691	0.07698				0.197205	0.16782	0.083657	0.134643	0.099315		0.261354	0.092714	0.08691	0.094241	0.082014	0.143724	0.140505	0.148375	0.17182	0.100983	0.0764	0.080773	0.160839
35	0.083734	0.091645	0.170774	0.100139	0.086793	0.243028	0.083012	0.090323	0.15462	0.206034		0.160876										0.145029	0.176499	0.076183	0.104906	0.086054		0.132483	0.164192	0.099802	0.15942	0.156855	0.095959	0.16322
42	0.09593	0.099053	0.196029	0.082068	0.071467	0.119522	0.119854	0.139415	0.078292	0.088865	0.199663	0.175797										0.181073	0.182387	0.081044	0.194482	0.138368		0.116525	0.169729	0.168119	0.112003	0.234966	0.120061	0.094874
49	0.206934	0.125103	0.108052	0.125308	0.116146	0.162591	0.104569	0.090988	0.194821	0.176877	0.08723	0.098857										0.079884	0.152812	0.221859	0.10516	0.252764		0.154283	0.124182	0.161932	0.150556	0.130028	0.122928	0.138039
56	0.282229	0.118591	0.120879	0.21599	0.194115	0.22572	0.087614	0.293595	0.084545	0.108392	0.176409	0.095599										0.207458	0.267118	0.086191	0.134822	0.262879		0.214752	0.174009	0.154904	0.076458	0.096692	0.090252	0.192895
63	0.102289	0.196655	0.117883	0.158589	0.097411	0.221232																0.09506	0.124197	0.145219	0.251058	0.15221		0.197755
70	0.176288	0.236121	0.221398	0.146175	0.091467	0.179718																0.211581	0.25641	0.101768	0.199683	0.079953		0.27889
77	0.169974	0.217012	0.26519	0.176292	0.105828	0.239636																0.100472	0.22027	0.08096	0.178842	0.167656		0.280779
84	0.373076	0.095757	0.165386	0.148425	0.099906	0.236788																0.060571	0.315236	0.180514	0.192941	0.248309		0.197607
91	0.195215	0.27392	0.108014	0.248299	0.09398	0.298948																0.07651	0.28706	0.183548	0.30524	0.11568		0.315148
98	0.0863	0.080803	0.095588	0.168507	0.087786	0.330872																0.083624	0.143302	0.209092	0.144518	0.0913		0.262736
105	0.109163	0.096829	0.190544	0.182219	0.097376	0.231405																0.203119	0.117877	0.180026	0.22121	0.092144		0.230607
112	0.192609	0.085712	0.288703	0.130854	0.168343	0.24176																0.083672	0.251455	0.152658	0.26676	0.246957		0.180794
vO2 before
Day 0	8.55208	8.46001	8.58742	8.59267	7.23723	9.98556															7.71342	8.62693	10.7623	8.4991	7.66063	7.69024	7.38885	6.78359
21 dpi	8.2362	6.07247	6.2539	6.63479	6.5125	6.33793	6.76945	7.50838	7.47484	6.42622	5.65431	6.17073	5.76334	5.2288	6.73542	5.24825	6.14877	7.79267				6.7144	7.24168	7.61621	6.66355	6.59158		6.31421	5.86217	5.05885	5.50891	6.13517	5.77985	5.22416	5.02351	5.41236	4.60044	4.84106	5.94608	4.74721
28	8.96653	7.49984	7.34044	7.7737	7.1401	7.07478	7.13261	7.1575	7.00042	5.0853	6.14097	5.15783	5.96238	5.55945	5.0229	4.87872	6.12511	6.6848				6.18392	7.23993	7.15743	6.36637	6.26059		6.41834	5.21011	5.63215	5.20973	6.02537	5.13978	7.07272	5.33211	4.74677	4.94392	4.55889	5.65685	4.56888
35	6.02412	7.68017	5.38749	5.68717	7.2507	8.45622	5.68595	7.09887	5.60951	6.75074	7.97164	5.89693										5.62747	6.32373	6.1971	4.76693	5.31024		7.39105	5.23319	5.08504	6.24635	5.7206	5.6697	6.29692
42	7.33631	5.40284	7.54949	5.96274	7.68088	8.55136	5.14193	6.59111	5.74052	8.50508	7.88375	5.12331										5.60213	7.34845	6.40246	5.88666	5.33372		5.0057	5.59154	8.70529	5.19305	5.4791	5.78703	5.3653
49	7.83972	5.79443	5.87574	5.41063	7.00753	7.49507	5.39294	7.45793	6.23286	7.81847	8.38931	5.32933										5.44651	5.40882	5.3936	6.41125	5.70313		5.27111	5.2786	5.30259	5.26062	5.27689	7.89869	4.3474
56	6.15913	5.05623	6.74997	8.70831	7.35366	6.56548	5.64581	6.34307	5.09542	6.97983	5.74571	5.51837										4.05667	5.44648	5.22889	5.83914	5.36287		4.62897	5.81424	4.44552	4.69425	5.87612	5.20996	5.34665
63	6.46122	8.70625	5.20991	5.85871	4.57191	5.7183																5.30737	5.80154	5.33617	6.00178	4.88151		4.50886
70	5.3319	7.95477	4.57846	6.25328	5.07646	6.90781																4.5141	5.85572	5.88675	6.47597	6.69628		3.79453
77	6.12708	4.99377	6.74924	6.34504	4.55508	5.73396																6.66434	5.20505	5.37927	6.04517	5.64946		3.82544
84	6.09736	5.2931	5.09821	5.38303	4.70052	6.8496																5.49296	5.46604	6.07547	3.33811	5.00534		3.9219
91	5.25934	5.10198	4.41353	5.18897	6.83077	4.75104																4.43164	5.45436	6.12449	5.4461	5.89882		3.70033
98	5.5015	4.64436	4.14205	6.15506	5.00875	5.10615																5.25258	5.95968	6.82585	5.4515	5.35003		2.66662
105	4.431	4.21336	4.07773	4.54281	4.51308	4.9523																4.04622	3.00916	5.57522	5.21608	5.7047		3.32616
112	5.03821	5.03129	6.12755	6.00666	4.01653	5.03742																3.94622	3.23617	4.57522	5.43608	4.98699		3.87536
vO2 after
Day 0							5.7116	4.8582	5.12957				4.99649				5.07223	4.97487									5.14086	6.76981	4.39398	4.94269	6.49103	5.51157	3.60811	3.78464
21 dpi	5.946	5.60889	4.51486	7.64108	4.9112	5.81867	5.21907	4.28648	6.14305	6.29342	4.74545	4.99976	5.23944	4.12384	6.63105	6.05444	6.95401	4.92877			6.29357	5.0588	4.8737	5.91734	5.36768	4.10367		5.16665	5.3778	5.25128	5.77162	4.60718		3.3692	3.9499	4.59344	3.10065	3.24469	3.41059	3.56196
28	5.52326	4.22934	4.32683	4.66151	6.3177	6.98381	6.42633	5.45271	6.73557	4.23267	7.23758	4.35564	5.60371	6.05855	6.08706	5.00968	4.43818	5.38214			6.68838	3.99252	4.23266	5.46698	4.93429	5.20556		5.48274	5.10964	4.80222	5.01733	4.42651		3.52182	3.04136	4.05683	2.9852	3.08117	2.13922	3.03837
35							4.54205	4.32189	5.27041	7.01943	5.7993	6.33251	4.21821	5.47213		5.18028	7.49127	4.48541										4.06706	4.35024	4.49149	4.84034	3.80465		3.33236	4.10419	5.27391	4.30715	4.60969	2.79036	3.61887
42							5.9078	6.66832	5.39769	4.94591	5.37434	5.55091	4.97382	5.61858	3.15325	5.40862	4.1646	6.70393										4.46348	4.15368	4.37247	3.11778	3.1218		3.08435	4.85085	4.92475	2.98343	3.20939	3.0496	4.60107
49							4.47919	4.06815	5.54987	5.63841	4.70199	6.45942	4.01814	5.7533	5.81475	5.4888	6.22755	4.39553										4.26217	2.84638	3.24251	4.91456	3.12692		3.47625	3.13487	5.40919	2.75905	3.5314	3.32391	4.66267
56							3.84381	4.85915	5.20773	5.48805	5.91438	5.34181	3.58412	5.77843	5.72869	4.98716	4.16746	3.43958										5.10452	3.27391	3.81954	3.49007	3.6423		3.02187	4.04497	4.84876	4.48992	5.449	4.32236	4.79618
63							4.45643	3.89502	4.9247				4.52984				3.90514	3.66712										4.7743	3.77937	3.10142	2.77084	4.14648		3.62686
70							3.83856	3.97876	4.25873				4.32839				4.80527	4.15508										4.81452	3.10457	4.80928	4.10414	5.1432		3.15494
77							3.96221	3.22792	4.93539				3.67035				4.73763	3.58922										4.91561	3.62404	4.86058	4.43529	4.30723		3.40911
84							4.42181	3.58407	4.60139				4.52775				4.98305	3.72122										4.60623	3.63162	4.3171	3.90275	3.301		3.19388
91							3.11829	4.5904	4.09192				3.83964				3.28796	3.37537										4.57083	4.81179	3.85108	2.76758	4.19819		3.10689
98							3.43725	3.06249	5.4229				4.61415				3.74926	3.56651										4.21902	3.81664	3.59532	2.70498	3.00302		1.3802
105							4.01395	3.49904	3.96282				3.80455				2.90032	3.73934										3.11725	3.82211	4.44776	3.52716	5.12565		3.35372
112							4.08714	3.35604	3.28618				3.45365				2.03902	3.93854										3.03697	3.69813	3.84466	3.15325	4.91361		3.13669
vCO2 before
Day 0	7.97775	8.63846	8.19461	8.91509	7.45249	7.91177															9.66068	7.11746	7.42738	8.60533	8.45844	7.2314	8.33762	9.80776
21 dpi	7.39694	6.37411	6.25236	6.21585	6.79877	7.3153	6.93876	6.87228	6.44967	6.52073	6.60027	6.85153	6.25458	5.06528	6.98944	5.87167	6.0955	7.90251				6.54263	7.15424	5.92689	7.14695	5.56439		4.42488	6.8406	7.37687	6.68749	5.92749	5.97817	7.25833	7.69995	6.22018	5.50113	4.41002	6.39456	4.26777
28	9.54368	7.54561	7.59317	8.00835	8.20843	8.0639	6.0236	5.03605	6.03024	6.0191	6.0161	6.01759	7.12253	6.19503	5.62549	5.38252	6.18671	7.40734				9.77949	8.76296	7.50828	10.2314	9.09884		8.01244	5.01316	6.03234	6.02609	6.02206	5.01914	6.02176	6.97037	5.61379	5.96675	7.27937	6.57932	6.9721
35	5.6806	6.38327	6.79076	6.52086	4.76166	6.06568	6.22025	5.3312	6.03196	5.87543	4.16772	5.04097										5.73194	4.92607	4.73435	6.50622	4.83825		4.77803	5.47648	5.12469	4.42857	5.05037	4.98485	5.06974
42	7.35262	5.46537	5.41099	5.3302	5.24447	8.28145	6.02064	5.03745	5.66859	4.21407	4.52545	5.38682										6.15298	6.50246	5.07904	7.49442	4.44599		4.09917	6.08351	5.32776	3.57166	6.53599	6.78712	5.67509
49	5.56634	5.01555	5.03959	5.53621	4.72696	5.00102	5.72793	7.22625	6.33631	4.17381	6.0699	6.87728										5.2924	5.14024	4.62166	5.75152	4.07016		3.24941	6.00477	5.43068	3.90102	4.28768	3.14632	4.28619
56	5.80319	4.76524	4.52719	4.04187	3.94932	6.31189	5.99529	6.97592	5.12222	6.95536	6.0387	6.47637										3.60827	4.87816	3.89049	5.19512	5.45808		3.10038	6.06186	4.83479	5.57633	5.86664	6.07212	5.77806
63	5.82296	2.99309	4.54843	4.92431	3.95632	5.32032																5.72533	5.08393	4.92999	5.01591	4.38894		3.76669
70	5.15313	3.74704	4.13555	5.4425	4.07901	3.37905																4.08247	5.06813	5.15008	6.9256	5.59442		3.5333
77	6.18048	5.21259	3.90024	5.54696	4.78154	5.45379																7.29366	5.47777	5.62721	5.68237	5.65082		3.92505
84	3.15172	4.44332	3.93102	4.48284	4.13378	4.58211																4.923	4.85243	5.26815	2.69434	4.40676		3.69135
91	4.75881	4.06552	3.76302	4.43934	4.18107	4.51163																4.35837	5.08866	5.43267	4.55656	4.89037		3.65404
98	5.61244	4.38704	3.77628	4.02233	4.01953	4.02412																4.74837	5.47161	6.28773	4.92905	5.16467		2.78792
105	4.92008	4.1598	3.90542	3.79033	3.88661	4.568																4.38472	2.83475	6.20584	5.174	5.6172		3.19151
112	4.28601	4.02203	3.05447	3.26276	3.47398	4.33799																3.12165	2.75483	5.90648	5.3474	5.00247		3.20554
vCO2 after
Day 0							5.61562	5.93565	5.98562				5.01525				5.1268	5.95754									5.22633	5.91999	6.00847	5.19041	6.53555	5.43776	5.31457	4.1852
21 dpi	7.75975	6.02177	6.59857	5.67679	7.43038	6.51445	5.33348	5.32154	6.05121	7.87923	6.67157	5.40437	5.292	5.67209	5.18527	5.74838	4.62741	5.69026			5.31831	4.25732	4.37314	4.73727	4.60745	4.3535		4.69368	6.14075	4.98273	5.88433	4.5904		3.51469	4.12375	5.4768	5.27171	5.01842	5.01366	5.19306
28	7.09917	5.80435	6.44169	5.42565	6.21725	6.77818	5.05517	5.06647	7.73876	6.81556	6.0303	5.00335	6.07085	4.01468	4.01842	5.00402	4.40663	5.03827			3.80139	3.81562	4.47716	4.62644	4.5824	3.42416		4.63402	4.46152	4.65003	6.70033	5.01633		4.07632	3.61275	4.12018	4.1283	4.00594	4.01011	4.10684
35							5.99627	5.60528	6.67894	7.47163	5.99207	6.02416	5.70064	4.56186	4.84632	5.27225	4.86096	4.61844										3.47653	3.80201	3.83791	5.51223	4.18358		2.65368	3.84997	4.27517	3.24686	3.06136	3.75566	3.91529
42							5.13033	6.3541	5.49662	6.17521	6.0797	6.13788	4.80798	6.59063	4.15236	5.24252	3.6414	6.33805										4.19965	4.63251	4.26842	4.02243	3.0232		-0.01284	4.67456	4.79553	2.70981	3.2565	3.12195	3.24588
49							4.16316	4.1939	4.93557	6.4127	5.53613	3.39112	4.41877	5.76419	6.19101	5.94634	3.32813	3.89037										4.33171	3.04104	2.77451	4.23468	2.75528		2.82995	3.47195	5.1536	3.29625	2.92892	2.9036	2.81763
56							3.36449	3.34483	4.88746	6.06637	6.04157	6.08335	3.24178	5.90552	4.49333	5.57603	3.73371	2.98094										4.67415	2.84675	3.57163	2.9985	3.20429		2.0901	4.09495	4.60812	3.56736	5.86476	2.71527	3.01866
63							3.71893	3.266	4.91652				3.16715				3.42627	2.98317										4.82311	3.61614	2.78957	2.26207	3.83402		2.76138
70							3.68426	3.23922	3.76147				3.88171				2.19707	3.6738										4.43876	2.73997	4.14574	3.72972	4.5062		2.69186
77							4.37388	3.10024	4.38974				3.29886				2.23815	3.31838										5.11082	3.35018	4.70424	4.04793	4.19864		3.02631
84							4.10642	3.36089	3.44448				3.79131				2.06732	3.19558										3.71668	2.54769	2.97673	3.20669	2.76252		2.66842
91							2.99044	2.34281	3.23626				2.47118				2.85636	2.7362										4.06947	4.49826	2.93886	2.27565	3.82804		2.68791
98							3.34501	2.98535	4.96641				4.2662				3.31216	3.16675										3.75234	3.18459	2.75262	2.64503	3.21232		1.60489
105							3.64813	2.94255	3.89223				3.45852				2.31957	3.09843										2.99558	3.57578	4.04634	3.1074	4.78889		2.46434
112							3.59396	2.91767	3.64469				3.43177				2.74716	3.80952										2.9545	3.42251	4.41564	3.31462	4.16054		2.92273
MR before
Day 0	42.5271	42.895	42.9062	43.7238	36.7644	48.1035															41.0833	41.8706	50.6289	43.0125	39.5456	38.3051	38.3409	37.5815
21 dpi	40.6399	30.9813	31.5617	33.0224	33.1852	33.0685	34.3527	37.1913	36.5917	32.5376	29.5835	31.8966	29.6309	26.2089	34.2746	27.1774	30.9739	39.4511				33.6976	36.4521	36.5706	34.1656	32.1316		29.7782	30.6685	28.0957	29.107	30.7345	29.3903	28.6161	28.3138	28.2096	24.2146	23.9561	30.5059	23.4289
28	45.8924	37.9023	37.3267	39.4934	37.2176	36.8004	34.7717	33.7776	34.2581	26.6983	30.8554	26.9825	31.3753	28.7615	26.017	25.1801	30.9816	34.5373				35.187	38.2244	36.5116	36.4057	34.7363		34.1564	26.0776	28.8681	27.1964	30.4064	25.807	34.5336	28.7231	24.9159	26.0832	26.0176	29.5704	25.7171
35	30.0238	37.3274	28.7427	29.6252	33.8414	40.0346	29.2879	33.873	28.7784	33.1029	36.0257	28.8151										28.5174	30.37	29.659	25.9824	26.2788		34.4126	26.681	25.708	29.5149	28.1306
42	37.0444	27.3373	35.7371	29.3943	36.0707	42.8602	26.9232	31.547	28.8929	38.1793	36.075	26.1488										28.8832	36.152	30.8495	31.4882	25.9375		24.2612	28.7646	40.2001	24.4161	28.8219
49	37.0527	28.3831	28.7301	27.4463	32.8447	35.0692	27.5887	37.3839	31.5716	35.4288	39.7756	28.6092										27.3181	27.0012	26.3677	31.6279	26.9776		24.3673	27.4442	26.9038	25.0466	25.5384
56	30.6915	25.197	31.6087	38.7897	33.3487	32.8555	28.8809	32.7134	25.7462	35.2001	29.3226	28.9108										19.9781	26.8598	24.91	28.7579	27.1717		21.6718	29.6183	22.8671	24.6674	29.6463
63	31.9039	37.6217	25.5628	28.5355	22.3936	28.4201																27.2486	28.4867	26.4824	29.2006	24.0922		21.9354
70	26.7124	35.494	22.6176	30.6636	24.5177	30.9609																22.3053	28.6828	28.8957	33.1815	32.5775		18.8621
77	30.9824	25.4456	30.9124	31.1407	23.24	28.6294																34.331	26.5715	27.4234	30.1087	28.5144		19.4172
84	27.5155	25.7744	24.4397	26.1725	23.0967	32.0621																27.0926	26.9084	29.77	16.1354	24.5999		19.5388
91	25.9903	24.6034	21.5556	25.3596	31.5443	23.7137																22.2855	27.1237	30.1452	26.5026	28.656		18.6244
98	27.8888	23.1555	20.5004	28.7058	24.1851	24.574																25.9521	29.5387	33.8549	26.9359	26.7966		13.5926
105	22.9042	21.2056	20.3897	22.0953	22.0846	24.5692																20.7956	14.9944	28.8356	26.279	28.6948		16.6382
112	24.5959	24.2767	27.5269	27.2809	19.6714	24.6503																19.0046	15.8006	24.5635	27.3378	25.1865		18.8181
MR after
Day 0	26.8357	25.238	25.6599	26.195	28.7203	25.711															26.0405	33.2273	23.962	25.2197	32.8094	27.7353	20.0975	19.5441
21 dpi	30.9024	26.5016	32.5237	25.7177	26.4672	22.7787	33.5168	26.0806	25.6813	22.5254	31.8679	30.2183	32.0155	28.7647	25.0911	36.392	27.573	30.1364				25.553	27.9856	26.2062	29.254	23.2339		17.1653	20.1274	24.1601	18.0502	18.3377	18.9862	19.7812	30.685	24.6453	24.0439	28.5597	26.2499	20.9875
28	35.1039	28.7986	22.3646	26.7833	30.9172	27.0926	24.219	35.1928	22.6993	28.317	28.4335	25.2776	29.6188	23.0874	24.1765	24.3718	31.7743	35.0199				26.7327	25.0715	24.0685	27.1839	22.993		18.3879	15.9817	20.5449	16.3306	16.5735	12.8658	16.5164	30.5632	19.9546	21.6327	26.6622	24.5142	24.3022
35	28.1576	22.9289	34.8993	22.785	24.5321	23.232	35.9272	29.4823	31.6191	26.6111	5.36003	26.2466										19.8733	21.3493	21.9457	25.1723	19.6212		16.0678	20.4327	25.5128	20.5655	21.5527
42	27.3515	24.9194	20.4401	33.4301	28.9568	33.3075	26.3216	27.9044	28.6646	29.4321	17.0195	27.1136										22.2354	21.4932	21.9528	16.736	15.6467		12.1412	24.2873	24.7123	14.7547	16.2499
49	27.3308	20.7227	28.2237	21.6255	22.2569	20.671	29.3134	24.6535	29.2071	29.049	29.7632	28.208										21.5881	14.581	15.8473	24.0518	15.3705		16.8298	16.1945	27.0175	14.5191	17.1566
56	25.9292	17.7104	20.5535	16.8523	18.8696	22.8493	28.3378	29.9905	27.7803	29.3043	27.5464	25.8215										25.2865	16.051	19.003	17.0707	17.8982		14.2208	20.4702	24.2055	21.6403	27.9609
63	24.8459	21.355	19.1796	17.7515	21.6759	18.9625																24.1499	18.894	15.308	13.4217	20.5817		17.3475
70	20.9438	21.3514	21.3675	20.4384	19.2026	19.2629																23.8833	15.2655	23.5386	20.2995	25.2532		15.4108
77	24.3054	18.1134	21.1464	17.8152	20.4526	16.1501																25.025	17.9876	24.3584	21.9565	21.6185		16.7824
84	21.9437	22.0371	21.9246	18.1996	21.9681	17.842																22.2638	17.13	20.306	18.9273	16.0646		15.5384
91	19.7056	17.8651	16.117	16.3286	15.5966	20.6819																22.5145	23.9383	18.4275	13.4239	20.7789		15.2171
98	26.8645	22.9028	18.4391	17.5581	17.2458	15.3711																20.7772	18.5635	17.2135	13.5857	15.3877		7.2144
105	19.9223	18.8189	13.9956	18.1636	19.8538	17.0442																15.5982	19.0178	22.0039	17.3373	25.4967		15.9426
112	16.9819	17.4064	11.0741	19.7351	20.0823	16.4531																15.2364	18.3596	20.0355	16.0929	23.9661		15.5943
RQ before
Day 0	0.932843	1.02109	0.954258	1.03752	1.02974	0.792322															1.25245	0.825028	0.69013	1.0125	1.10414	0.940335	1.12841	1.44581
21 dpi	0.898101	1.04967	0.999754	0.936857	1.04396	1.15421	1.02501	0.915281	0.86285	1.01471	1.1673	1.11033	1.08523	0.968728	1.03771	1.11879	0.991337	1.01409				0.974418	0.987924	0.778193	1.07254	0.844166		0.700781	1.16691	1.45821	1.21394	0.966148	1.03431	1.38938	1.53279	1.14925	1.19579	0.910961	1.07543	0.899004
28	1.06437	1.0061	1.03443	1.03018	1.14962	1.13981	0.844515	0.703605	0.861412	1.18363	0.979666	1.16669	1.19458	1.11432	1.11997	1.10326	1.01006	1.10809				1.58144	1.21036	1.04902	1.60709	1.45335		1.24837	0.962199	1.07106	1.1567	0.999449	0.976528	0.851406	1.30724	1.18266	1.20689	1.59674	1.16307	1.526
35	0.942977	0.831136	1.26047	1.14659	0.656717	0.717305	1.09397	0.750992	1.07531	0.870338	0.522819	0.854847										1.01856	0.778983	0.763962	1.36487	0.911117		0.646461	1.04649	1.0078	0.708984	0.88284	0.879209	0.805114
42	1.00222	1.01157	0.716736	0.893918	0.682796	0.968437	1.17089	0.764279	0.987469	0.495477	0.574022	1.05143										1.09833	0.884874	0.793295	1.27312	0.833562		0.8189	1.08798	0.612014	0.687776	1.1929	1.17281	1.05774
49	0.710017	0.86558	0.857694	1.02321	0.674555	0.667241	1.06212	0.968936	1.0166	0.53384	0.723528	1.29046										0.971704	0.950344	0.856877	0.897097	0.713672		0.616457	1.13757	1.02416	0.741551	0.81254	0.398334	0.985921
56	0.94221	0.94245	0.670699	0.46414	0.537055	0.961374	1.0619	1.09977	1.00526	0.996495	1.05099	1.1736										0.889465	0.895654	0.744037	0.889706	1.01775		0.669777	1.04259	1.08756	1.18791	0.998388	1.16548	1.08069
63	0.901216	0.343786	0.873034	0.84051	0.865354	0.930402																1.07875	0.876306	0.923882	0.835737	0.899095		0.835396
70	0.966472	0.471043	0.903261	0.870344	0.803515	0.489164																0.904383	0.8655	0.87486	1.06943	0.835452		0.931158
77	1.00872	1.04382	0.577879	0.874219	1.04972	0.951138																1.09443	1.0524	1.04609	0.939985	1.00024		1.02604
84	0.516899	0.839457	0.771059	0.832773	0.87943	0.668961																0.896238	0.887743	0.867118	0.807146	0.880411		0.941215
91	0.90483	0.796851	0.852611	0.855534	0.612093	0.949609																0.983467	0.932953	0.88704	0.836664	0.829043		0.98749
98	1.02017	0.944596	0.911694	0.653499	0.802502	0.788093																0.904008	0.918104	0.921163	0.904163	0.965354		1.04548
105	1.11037	0.987288	0.957742	0.834358	0.861188	0.922399																1.08366	0.94204	1.11311	0.991934	0.984661		0.959516
112	0.8507	0.799402	0.498481	0.54319	0.864922	0.861154																0.791049	0.851265	1.29097	0.983687	1.0031		0.827159
RQ after
Day 0	1.16689	1.00375	1.01076	1.19753	0.983196	1.22178															1.01663	0.874469	1.36743	1.05012	1.00686	0.986608	1.47295	1.10584
21 dpi	0.98505	1.01003	0.665431	1.1545	1.02192	1.24147	1.25198	1.40589	1.08093	1.37544	0.781967	0.94945	1.30504	1.07361	1.46152	0.74293	1.51295	1.11958				0.908457	1.14187	0.948861	1.01953	0.996358		1.04318	1.04401	1.19231	1.70019	1.54666	1.47003	1.45792	0.845039	0.841566	0.897295	0.800574	0.858368	1.06088
28	1.14894	1.08336	0.992891	0.936109	0.786634	0.929166	1.61023	0.833193	1.14871	0.662647	0.660157	0.99887	1.28532	1.3724	1.48878	1.16393	0.984099	0.970556				0.8452	0.873158	0.968308	1.33544	1.13325		1.15745	1.18787	1.01561	1.38292	1.30013	1.87457	1.35166	0.568357	0.955692	1.05777	0.846251	0.928685	0.657789
35	1.26725	1.35144	0.648884	1.02966	1.32017	1.29695	1.06442	1.03324	0.951307	0.833653		1.01775										0.854803	0.873978	0.854483	1.13881	1.0996		0.796336	0.938059	0.810626	0.753831	0.664114	1.34594	1.08191
42	1.01833	0.966659	0.87437	0.945422	0.868398	0.95288	1.24855	1.13124	1.10574	1.17301	1.31685	0.96929										0.940891	1.11528	0.976203	1.29016	0.968416		-0.00416	0.963659	0.973762	0.908288	1.01468	1.02372	0.705463
49	0.889313	1.0997	0.53442	0.885073	0.929445	1.03091	1.13732	1.1774	0.524988	1.00189	1.06471	1.08336										1.01631	1.06839	0.855667	0.861661	0.881147		0.81408	1.10753	0.952748	1.19471	0.829395	0.873549	0.604296
56	0.938501	0.904482	0.895919	0.866658	0.8753	0.688358	1.10538	1.02151	1.13882	1.02199	0.784355	1.11808										0.915687	0.869527	0.935095	0.859152	0.879744		0.691658	1.01236	0.950371	0.794526	1.0763	0.628192	0.629388
63	0.998338	0.699176	0.877374	0.813492	0.834509	0.838507																1.01022	0.956811	0.899449	0.816385	0.924644		0.76137
70	0.883238	0.896801	0.457222	0.884171	0.959801	0.814129																0.921953	0.882561	0.86203	0.908772	0.876146		0.853221
77	0.889442	0.898787	0.472421	0.924538	1.1039	0.960447																1.03971	0.924434	0.967835	0.912666	0.974789		0.887714
84	0.748573	0.837351	0.414872	0.858745	0.928674	0.93773																0.806881	0.70153	0.68952	0.821647	0.836875		0.835479
91	0.790891	0.643595	0.868731	0.810636	0.958998	0.510373																0.890314	0.934842	0.763127	0.822254	0.911831		0.865145
98	0.915822	0.924591	0.883418	0.88791	0.973163	0.97481																0.889387	0.834397	0.765612	0.977838	1.0697		1.1628
105	0.982187	0.909049	0.799763	0.828603	0.908863	0.840959																0.960971	0.935551	0.909748	0.880991	0.934299		0.734807
112	1.1091	0.993662	1.34729	0.967242	0.879335	0.869379																0.972846	0.925469	1.14851	1.05118	0.846737		0.931786
[truncated: 22 more columns]

## Sheet: Fig2
ENSEMBLE_ID	SYMBOL	StartPos	EndPos	ENTREZID	DESCRIPTION	TYPE	go_id	go_names	MAUR_Symbol	MAUR_ENTREZID	HumanGeneID	HumanSymbol	HUMAN_ENTREZID	baseMean	log2FoldChange	lfcSE	stat	pvalue	padj
ENSMAUG00000000006	ND1	2739	3693	8457936	NADH dehydrogenase subunit 1 [Source:NCBI gene;Acc:8457936]	protein_coding			ND1	8457936	ENSG00000198888	MT-ND1	4535	70516.6	-0.38208	0.167732	-2.27791	0.0227317	0.0453033
ENSMAUG00000000010	ND2	3902	4934	8457924	NADH dehydrogenase subunit 2 [Source:NCBI gene;Acc:8457924]	protein_coding			ND2	8457924	ENSG00000198763	MT-ND2	4536	77251.3	-0.352399	0.198991	-1.77093	0.0765725	0.127795
ENSMAUG00000000016	COX1	5310	6854	8457925	cytochrome c oxidase subunit I [Source:NCBI gene;Acc:8457925]	protein_coding			COX1	8457925	ENSG00000198804	MT-CO1	4512	227582	-0.23564	0.185233	-1.27213	0.203326	0.289946
ENSMAUG00000000019	COX2	6997	7680	8457926	cytochrome c oxidase subunit II [Source:NCBI gene;Acc:8457926]	protein_coding			COX2	8457926	ENSG00000198712	MT-CO2	4513	85582.7	-0.285521	0.185246	-1.5413	0.123243	0.191254
ENSMAUG00000000021	ATP8	7748	7951	8457927	ATP synthase F0 subunit 8 [Source:NCBI gene;Acc:8457927]	protein_coding			ATP8	8457927	ENSG00000228253	MT-ATP8	4509	15178.4	-0.36299	0.351863	-1.03162	0.302248	0.403162
ENSMAUG00000000022	ATP6	7909	8589	8457928	ATP synthase F0 subunit 6 [Source:NCBI gene;Acc:8457928]	protein_coding			ATP6	8457928	ENSG00000198899	MT-ATP6	4508	144626	-0.56107	0.18194	-3.08382	0.00204362	0.00543119
ENSMAUG00000000023	COX3	8589	9372	8457929	cytochrome c oxidase subunit III [Source:NCBI gene;Acc:8457929]	protein_coding			COX3	8457929	ENSG00000198938	MT-CO3	4514	119883	-0.262086	0.152822	-1.71498	0.0863488	0.141415
ENSMAUG00000000025	ND3	9442	9789	8457930	NADH dehydrogenase subunit 3 [Source:NCBI gene;Acc:8457930]	protein_coding			ND3	8457930	ENSG00000198840	MT-ND3	4537	12596.5	-0.631353	0.163254	-3.8673	0.000110045	0.000387263
ENSMAUG00000000027	ND4L	9860	10156	8457931	NADH dehydrogenase subunit 4L [Source:NCBI gene;Acc:8457931]	protein_coding			ND4L	8457931	ENSG00000212907	MT-ND4L	4539	4591.61	-0.645052	0.476609	-1.35342	0.175922	0.257263
ENSMAUG00000000028	ND4	10150	11527	8457932	NADH dehydrogenase subunit 4 [Source:NCBI gene;Acc:8457932]	protein_coding			ND4	8457932	ENSG00000198886	MT-ND4	4538	69078.4	-0.638045	0.205988	-3.09748	0.00195174	0.00521811
ENSMAUG00000000032	ND5	11723	13543	8457933	NADH dehydrogenase subunit 5 [Source:NCBI gene;Acc:8457933]	protein_coding			ND5	8457933	ENSG00000198786	MT-ND5	4540	55537.1	-0.660918	0.312276	-2.11645	0.0343063	0.0645327
ENSMAUG00000000033	ND6	13527	14051	8457934	NADH dehydrogenase subunit 6 [Source:NCBI gene;Acc:8457934]	protein_coding			ND6	8457934	ENSG00000198695	MT-ND6	4541	36312.7	-0.562074	0.16614	-3.38313	0.000716643	0.00212751
ENSMAUG00000000035	CYTB	14125	15265	8457935	cytochrome b [Source:NCBI gene;Acc:8457935]	protein_coding			CYTB	8457935	ENSG00000198727	MT-CYB	4519	120514	-0.644167	0.210248	-3.06385	0.0021851	0.00576036
ENSMAUG00000000040	Epha7	1077655	1238642	101840973	ephrin type-A receptor 7 [Source:NCBI gene;Acc:101840973]	protein_coding			Epha7	101840973	ENSG00000135333	EPHA7	2045	277.787	-0.0512641	0.333074	-0.153912	0.877679	0.913964
ENSMAUG00000000041	Tnfsf15	12005522	12022048	101839302	TNF superfamily member 15 [Source:NCBI gene;Acc:101839302]	protein_coding			Tnfsf15	101839302	ENSG00000181634	TNFSF15	9966	10.7376	0.319033	0.554068	0.575801	0.56475	0.659532
ENSMAUG00000000042	Rnf32	377955	413241	101831261	ring finger protein 32 [Source:NCBI gene;Acc:101831261]	protein_coding			Rnf32	101831261	ENSG00000105982	RNF32	140545	452.419	-0.330566	0.211068	-1.56615	0.117312	0.183172
ENSMAUG00000000044	Nectin3	4541799	4592880	101843601	nectin cell adhesion molecule 3 [Source:NCBI gene;Acc:101843601]	protein_coding			Nectin3	101843601	ENSG00000177707	NECTIN3	25945	1197.28	-0.994959	0.282272	-3.52482	0.000423767	0.0013232
ENSMAUG00000000045	Mospd1	145929	156339	101841848	motile sperm domain containing 1 [Source:NCBI gene;Acc:101841848]	protein_coding			Mospd1	101841848	ENSG00000101928	MOSPD1	56180	640.607	-0.383233	0.130003	-2.94787	0.00319967	0.0080802
ENSMAUG00000000047	Palmd	1701892	1749804	101842170	palmdelphin [Source:NCBI gene;Acc:101842170]	protein_coding			Palmd	101842170	ENSG00000099260	PALMD	54873	1020.57	-0.203568	0.18849	-1.07999	0.280144	0.37904
ENSMAUG00000000048	Tmem47	766013	790609	101835650	transmembrane protein 47 [Source:NCBI gene;Acc:101835650]	protein_coding			Tmem47	101835650	ENSG00000147027	TMEM47	83604	1657.23	-1.11982	0.281388	-3.97962	6.9025e-05	0.000252577
ENSMAUG00000000050	HLA-E	363827	366084			protein_coding					ENSG00000204592	HLA-E	3133	7951.23	1.64097	0.227649	7.20833	5.66418e-13	8.18468e-12
ENSMAUG00000000051	Snrpn	52720	62217	101833213	small nuclear ribonucleoprotein polypeptide N [Source:NCBI gene;Acc:101833213]	protein_coding			Snrpn	101833213	ENSG00000128739	SNRPN	6638	5758.05	-1.23798	0.146872	-8.42894	3.48806e-17	9.11355e-16
ENSMAUG00000000052	Hmgcs1	5579682	5599688	101839941	3-hydroxy-3-methylglutaryl-CoA synthase 1 [Source:NCBI gene;Acc:101839941]	protein_coding			Hmgcs1	101839941	ENSG00000112972	HMGCS1	3157	4738.06	0.2631	0.186224	1.41281	0.157711	0.235018
ENSMAUG00000000053	Rmi2	2985335	2992094	101828849	RecQ mediated genome instability 2 [Source:NCBI gene;Acc:101828849]	protein_coding			Rmi2	101828849	ENSG00000175643	RMI2	116028	59.902	4.36829	0.532263	8.20701	2.2676e-16	5.25298e-15
ENSMAUG00000000054	Trim15	413872	420501	106022647	tripartite motif containing 15 [Source:NCBI gene;Acc:106022647]	protein_coding			Trim15	106022647	ENSG00000204610	TRIM15	89870	395.262	0.40812	0.163782	2.49185	0.012708	0.0272579
ENSMAUG00000000058	Gtpbp8	2955770	2965437	101840107	GTP binding protein 8 (putative) [Source:NCBI gene;Acc:101840107]	protein_coding			Gtpbp8	101840107	ENSG00000163607	GTPBP8	29083	589.29	0.47827	0.112055	4.26817	1.97083e-05	8.06281e-05
ENSMAUG00000000062	Serpinb2	2306237	2315513	101831425	serpin family B member 2 [Source:NCBI gene;Acc:101831425]	protein_coding			Serpinb2	101831425	ENSG00000197632	SERPINB2	5055	116.991	2.06299	0.502717	4.10369	4.06621e-05	0.000156172
ENSMAUG00000000063	Ces2h	347984	363979	101842264	pyrethroid hydrolase Ces2e [Source:NCBI gene;Acc:101842264]	protein_coding								31.0453	-2.50977	0.528085	-4.75259	2.00827e-06	9.95003e-06
ENSMAUG00000000064	Lratd1	3213287	3215808	101837555	LRAT domain containing 1 [Source:NCBI gene;Acc:101837555]	protein_coding			Lratd1	101837555	ENSG00000162981	LRATD1	151354	564.479	-0.397754	0.284557	-1.3978	0.162173	0.240601
ENSMAUG00000000065	Zfp438	1297229	1336181	101840423	zinc finger protein 438 [Source:NCBI gene;Acc:101840423]	protein_coding			Zfp438	101840423	ENSG00000183621	ZNF438	220929	352.491	-0.733134	0.114787	-6.38691	1.69274e-10	1.68701e-09
ENSMAUG00000000066	Dach1	36658	265524		dachshund family transcription factor 1 [Source:MGI Symbol;Acc:MGI:1277991]	protein_coding			Dach1		ENSG00000276644	DACH1	1602	501.561	-1.05848	0.382029	-2.77068	0.00559401	0.0132445
ENSMAUG00000000067	Pdss1	268880	313377	101833540	decaprenyl diphosphate synthase subunit 1 [Source:NCBI gene;Acc:101833540]	protein_coding			Pdss1	101833540	ENSG00000148459	PDSS1	23590	65.3052	2.3673	0.212981	11.115	1.05998e-28	1.29074e-26
ENSMAUG00000000068	Zc3h4	1276517	1310341	101826232	zinc finger CCCH-type containing 4 [Source:NCBI gene;Acc:101826232]	protein_coding			Zc3h4	101826232	ENSG00000130749	ZC3H4	23211	4401.56	0.0141909	0.101464	0.139861	0.88877	0.921314
ENSMAUG00000000070	TRO	295109	304323			protein_coding					ENSG00000067445	TRO	7216	26.9013	-0.433725	0.425455	-1.01944	0.307995	0.409528
ENSMAUG00000000071	Tigd2	1035028	1038108	101829354	tigger transposable element derived 2 [Source:NCBI gene;Acc:101829354]	protein_coding			Tigd2	101829354	ENSG00000180346	TIGD2	166815	752.153	0.367808	0.0884031	4.16057	3.17448e-05	0.000124657
ENSMAUG00000000073	Them6	2783726	2786894	101841847	thioesterase superfamily member 6 [Source:NCBI gene;Acc:101841847]	protein_coding			Them6	101841847	ENSG00000130193	THEM6	51337	2275.7	0.226961	0.166521	1.36296	0.172895	0.253745
ENSMAUG00000000074	Snurf	62214	74836	106020718	SNRPN upstream reading frame [Source:NCBI gene;Acc:106020718]	protein_coding								1805.22	-1.27758	0.128377	-9.9518	2.47654e-23	1.54364e-21
ENSMAUG00000000078	Rad21	2613810	2636911	101835161	RAD21 cohesin complex component [Source:NCBI gene;Acc:101835161]	protein_coding			Rad21	101835161	ENSG00000164754	RAD21	5885	6127.91	0.102342	0.162488	0.629847	0.528795	0.628064
ENSMAUG00000000079	Retreg1	4756823	4888641	101835966	reticulophagy regulator 1 [Source:NCBI gene;Acc:101835966]	protein_coding			Retreg1	101835966	ENSG00000154153	RETREG1	54463	1711.12	-0.737878	0.181345	-4.06892	4.72308e-05	0.000178971
ENSMAUG00000000081	Mterf4	10973611	10978041	101835693	mitochondrial transcription termination factor 4 [Source:NCBI gene;Acc:101835693]	protein_coding			Mterf4	101835693	ENSG00000122085	MTERF4	130916	440.934	0.184353	0.129008	1.42901	0.153002	0.228958
ENSMAUG00000000082	Sh3rf1	5125456	5283446		SH3 domain containing ring finger 1 [Source:MGI Symbol;Acc:MGI:1913066]	protein_coding			Sh3rf1		ENSG00000154447	SH3RF1	57630	726.959	-0.777179	0.355655	-2.1852	0.0288741	0.0556887
ENSMAUG00000000083	Clcn1	4090033	4118871	101832571	chloride voltage-gated channel 1 [Source:NCBI gene;Acc:101832571]	protein_coding			Clcn1	101832571	ENSG00000188037	CLCN1	1180	12.4729	-0.120843	0.462835	-0.261092	0.794021	0.850239
ENSMAUG00000000084	PTP4A2	614278	614768			protein_coding					ENSG00000184007	PTP4A2	8073	35.1393	0.281858	0.252202	1.11759	0.263743	0.360651
ENSMAUG00000000085	Mcm6	3358796	3384725	101844212	minichromosome maintenance complex component 6 [Source:NCBI gene;Acc:101844212]	protein_coding			Mcm6	101844212	ENSG00000076003	MCM6	4175	1493.6	1.17039	0.10351	11.307	1.21103e-29	1.68059e-27
ENSMAUG00000000087	Rab10	9483949	9536745	101824809	RAB10, member RAS oncogene family [Source:NCBI gene;Acc:101824809]	protein_coding			Rab10	101824809	ENSG00000084733	RAB10	10890	6209.9	0.434207	0.155225	2.79727	0.00515363	0.0123388
ENSMAUG00000000088	Mx1	667660	683141		MX dynamin-like GTPase 1 [Source:MGI Symbol;Acc:MGI:97243]	protein_coding			Mx1		ENSG00000157601	MX1	4599	6427.8	2.87716	0.427651	6.72784	1.72206e-11	2.00471e-10
ENSMAUG00000000089	Cyria	1371767	1425163	101825336	CYFIP related Rac1 interactor A [Source:NCBI gene;Acc:101825336]	protein_coding			Cyria	101825336	ENSG00000197872	CYRIA	81553	516.53	-0.425806	0.273537	-1.55666	0.11955	0.186173
ENSMAUG00000000090	B3gnt9	523879	526546	101844573	UDP-GlcNAc:betaGal beta-1,3-N-acetylglucosaminyltransferase 9 [Source:NCBI gene;Acc:101844573]	protein_coding			B3gnt9	101844573	ENSG00000237172	B3GNT9	84752	1197.3	-0.444615	0.181692	-2.44709	0.0144016	0.0304509
ENSMAUG00000000092	Mgat4b	1642069	1651482	101829522	alpha-1,3-mannosyl-glycoprotein 4-beta-N-acetylglucosaminyltransferase B [Source:NCBI gene;Acc:101829522]	protein_coding			Mgat4b	101829522	ENSG00000161013	MGAT4B	11282	5075.35	-0.474878	0.136492	-3.47917	0.000502963	0.00154523
ENSMAUG00000000095	Rwdd3	5855758	5868463	101836908	RWD domain containing 3 [Source:NCBI gene;Acc:101836908]	protein_coding			Rwdd3	101836908	ENSG00000122481	RWDD3	25950	223.062	-0.0775383	0.175216	-0.44253	0.658105	0.741705
ENSMAUG00000000096	Ptprd	249885	615072		protein tyrosine phosphatase, receptor type, D [Source:MGI Symbol;Acc:MGI:97812]	protein_coding			Ptprd		ENSG00000153707	PTPRD	5789	450.169	-1.49717	0.507682	-2.94904	0.00318763	0.00805393
ENSMAUG00000000097	Gas2	4514364	4636791	101829110	growth arrest specific 2 [Source:NCBI gene;Acc:101829110]	protein_coding			Gas2	101829110	ENSG00000148935	GAS2	2620	109.727	-1.33901	0.204205	-6.55716	5.48435e-11	5.88437e-10
ENSMAUG00000000099	Dnajc27	8741923	8763426	101844940	DnaJ heat shock protein family (Hsp40) member C27 [Source:NCBI gene;Acc:101844940]	protein_coding			Dnajc27	101844940	ENSG00000115137	DNAJC27	51277	907.982	-0.788575	0.154542	-5.10265	3.34928e-07	1.92905e-06
ENSMAUG00000000102	Cetn4	10909498	10912731	101840906	centrin-4 [Source:NCBI gene;Acc:101840906]	protein_coding								44.2866	0.348796	0.196997	1.77056	0.0766339	0.127883
ENSMAUG00000000104	Gpr183	6900651	6912532	106021895	G protein-coupled receptor 183 [Source:NCBI gene;Acc:106021895]	protein_coding			Gpr183	106021895	ENSG00000169508	GPR183	1880	479.146	0.920327	0.168695	5.45556	4.88194e-08	3.23483e-07
ENSMAUG00000000105	Dok5	6596	20354		docking protein 5 [Source:MGI Symbol;Acc:MGI:1924079]	protein_coding			Dok5		ENSG00000101134	DOK5	55816	16.6596	-1.40436	0.605127	-2.32077	0.020299	0.0410502
ENSMAUG00000000106	KLHL42	46	3982		kelch-like 42 [Source:MGI Symbol;Acc:MGI:2444786]	protein_coding					ENSG00000087448	KLHL42	57542	48.1016	0.130194	0.30732	0.423643	0.671826	0.753072
ENSMAUG00000000107	Bpifb6	1718403	1729314	101839518	BPI fold containing family B member 6 [Source:NCBI gene;Acc:101839518]	protein_coding			Bpifb6	101839518	ENSG00000167104	BPIFB6	128859	7.28275	-7.25896	2.42328	-2.99551	0.00273983	0.00703336
ENSMAUG00000000108	Itgb8	2961259	3038131	101841399	integrin subunit beta 8 [Source:NCBI gene;Acc:101841399]	protein_coding			Itgb8	101841399	ENSG00000105855	ITGB8	3696	12.9109	0.00940983	0.712753	0.0132021	0.989467	0.991851
ENSMAUG00000000109	Sowahb	4792573	4794087	101831735	sosondowah ankyrin repeat domain family member B [Source:NCBI gene;Acc:101831735]	protein_coding			Sowahb	101831735	ENSG00000186212	SOWAHB	345079	77.7492	-0.385192	0.253557	-1.51916	0.128723	0.198232
ENSMAUG00000000110	Fzd6	12686361	12718866	101840460	frizzled class receptor 6 [Source:NCBI gene;Acc:101840460]	protein_coding			Fzd6	101840460	ENSG00000164930	FZD6	8323	1476.47	-1.03715	0.285672	-3.63055	0.000282814	0.000914126
ENSMAUG00000000111	Zc3h7a	3358838	3417515	101829927	zinc finger CCCH-type containing 7A [Source:NCBI gene;Acc:101829927]	protein_coding			Zc3h7a	101829927	ENSG00000122299	ZC3H7A	29066	3043.32	0.414224	0.11005	3.76397	0.000167236	0.000565265
ENSMAUG00000000112	MT3	89528	90750		metallothionein 3 [Source:MGI Symbol;Acc:MGI:97173]	protein_coding					ENSG00000087250	MT3	4504	77.1211	-0.369162	0.829955	-0.444797	0.656466	0.740538
ENSMAUG00000000113	Gab3	772358	891397	101829581	GRB2 associated binding protein 3 [Source:NCBI gene;Acc:101829581]	protein_coding			Gab3	101829581	ENSG00000160219	GAB3	139716	181.594	0.0611808	0.198528	0.308172	0.757951	0.822656
ENSMAUG00000000115	HNRNPA3	98153	99206			protein_coding					ENSG00000170144	HNRNPA3	220988	980.25	1.12848	0.150628	7.49187	6.78969e-14	1.13238e-12
ENSMAUG00000000117	Tbl1xr1	1533686	1596669	101831013	TBL1X receptor 1 [Source:NCBI gene;Acc:101831013]	protein_coding			Tbl1xr1	101831013	ENSG00000177565	TBL1XR1	79718	1123.71	0.521768	0.376222	1.38686	0.165484	0.244478
ENSMAUG00000000118	ERICH3	3279118	3350859	101841026	glutamate rich 3 [Source:NCBI gene;Acc:101841026]	protein_coding			Erich3	101841026	ENSG00000178965	ERICH3	127254	245.953	0.44552	0.432026	1.03123	0.302432	0.40337
ENSMAUG00000000119	DDX50	2755	14854	101834344	ATP-dependent RNA helicase DDX50 [Source:NCBI gene;Acc:101834344]	protein_coding				101834344	ENSG00000107625	DDX50	79009	1091.06	0.145743	0.129418	1.12614	0.260107	0.35642
ENSMAUG00000000121	Fam122b	241779	264842	101842302	family with sequence similarity 122B [Source:NCBI gene;Acc:101842302]	protein_coding			Fam122b	101842302	ENSG00000156504	PABIR2	159090	264.805	0.156739	0.202722	0.773174	0.43942	0.542452
ENSMAUG00000000122	Acyp1	601749	606393	101832686	acylphosphatase 1 [Source:NCBI gene;Acc:101832686]	protein_coding								767.043	-0.929478	0.184087	-5.04914	4.43813e-07	2.50229e-06
ENSMAUG00000000123	Bzw2	6377496	6428100	101828469	basic leucine zipper and W2 domains 2 [Source:NCBI gene;Acc:101828469]	protein_coding			Bzw2	101828469	ENSG00000136261	BZW2	28969	1291.87	1.79964	0.151265	11.8973	1.22259e-32	2.85464e-30
ENSMAUG00000000124	Arhgef38	6041676	6139927	101841919	Rho guanine nucleotide exchange factor 38 [Source:NCBI gene;Acc:101841919]	protein_coding			Arhgef38	101841919	ENSG00000236699	ARHGEF38	54848	112.178	-1.18777	0.710815	-1.671	0.0947218	0.153049
ENSMAUG00000000125	Micos13	2141	3571	101830499	mitochondrial contact site and cristae organizing system subunit 13 [Source:NCBI gene;Acc:101830499]	protein_coding			Micos13	101830499	ENSG00000174917	MICOS13	125988	2246.87	0.319945	0.162167	1.97293	0.048503	0.0869446
ENSMAUG00000000126	WTAP	1219075	1221119			protein_coding					ENSG00000146457	WTAP	9589	245.968	0.488363	0.137862	3.54241	0.000396494	0.00124492
ENSMAUG00000000127	Cpped1	408918	526241	101824133	calcineurin like phosphoesterase domain containing 1 [Source:NCBI gene;Acc:101824133]	protein_coding			Cpped1	101824133	ENSG00000103381	CPPED1	55313	735.512	0.728671	0.236363	3.08285	0.0020503	0.005446
ENSMAUG00000000128	Cbr3	4202202	4209501		carbonyl reductase 3 [Source:MGI Symbol;Acc:MGI:1309992]	protein_coding			Cbr3		ENSG00000159231	CBR3	874	647.971	0.146627	0.148322	0.988578	0.32287	0.424776
ENSMAUG00000000129	Enkur	1522179	1548236	101836925	enkurin, TRPC channel interacting protein [Source:NCBI gene;Acc:101836925]	protein_coding			Enkur	101836925	ENSG00000151023	ENKUR	219670	603.313	0.338398	0.297433	1.13773	0.255233	0.35046
ENSMAUG00000000130	Abhd2	4678995	4763714	101823208	abhydrolase domain containing 2 [Source:NCBI gene;Acc:101823208]	protein_coding			Abhd2	101823208	ENSG00000140526	ABHD2	11057	3287.72	0.331261	0.276492	1.19808	0.230884	0.322139
ENSMAUG00000000131	Ccdc194	20784	24957	110339639	serine/threonine-protein kinase MRCK gamma [Source:NCBI gene;Acc:110339639]	protein_coding			Ccdc194	110339639	ENSG00000269720	CCDC194	110806280	11.8677	0.451956	0.409636	1.10331	0.269892	0.367603
ENSMAUG00000000133	VAMP7	11693	42594	101826426	vesicle associated membrane protein 7 [Source:NCBI gene;Acc:101826426]	protein_coding				101826426	ENSG00000124333	VAMP7	6845	1451.89	0.0211397	0.163494	0.129299	0.897121	0.926861
ENSMAUG00000000135	Gdf2	3654770	3659405	101826546	growth differentiation factor 2 [Source:NCBI gene;Acc:101826546]	protein_coding			Gdf2	101826546	ENSG00000263761	GDF2	2658	3.4219	-1.48945	1.467	-1.0153	0.309961	0.411733
ENSMAUG00000000136	ADAM22	646181	826366			protein_coding					ENSG00000008277	ADAM22	53616	5.63173	-0.197964	0.672823	-0.294228	0.768583	0.830204
ENSMAUG00000000137	Sh2d6	12918916	12930675	101823298	SH2 domain containing 6 [Source:NCBI gene;Acc:101823298]	protein_coding			Sh2d6	101823298	ENSG00000152292	SH2D6	284948	384.617	-0.880638	0.439583	-2.00335	0.0451398	0.0817238
ENSMAUG00000000138	Slc4a4	8507712	8721886		solute carrier family 4 (anion exchanger), member 4 [Source:MGI Symbol;Acc:MGI:1927555]	protein_coding								105.146	-1.00412	0.588756	-1.7055	0.0881011	0.143984
ENSMAUG00000000139	Map9	12003241	12032216	101831323	microtubule associated protein 9 [Source:NCBI gene;Acc:101831323]	protein_coding			Map9	101831323	ENSG00000164114	MAP9	79884	128.505	0.300852	0.313412	0.959924	0.337093	0.440064
ENSMAUG00000000140	TTC14	14329402	14338824			protein_coding					ENSG00000163728	TTC14	151613	946.944	-0.0828159	0.145245	-0.570181	0.568555	0.663081
ENSMAUG00000000141	4833420G17Rik	5480238	5496912	101839413	chromosome unknown C5orf34 homolog [Source:NCBI gene;Acc:101839413]	protein_coding			4833420G17Rik	101839413	ENSG00000172244	C5orf34	375444	32.8206	1.3624	0.24723	5.51065	3.57519e-08	2.42691e-07
ENSMAUG00000000142	Tlr1	4683435	4690206	101829979	toll like receptor 1 [Source:NCBI gene;Acc:101829979]	protein_coding			Tlr1	101829979	ENSG00000174125	TLR1	7096	390.121	2.82651	0.373054	7.57667	3.54533e-14	6.15723e-13
ENSMAUG00000000143	Pcdh9	4079295	4928337	101835281	protocadherin 9 [Source:NCBI gene;Acc:101835281]	protein_coding			Pcdh9	101835281	ENSG00000184226	PCDH9	5101	11.9189	-1.42615	0.443135	-3.21833	0.00128939	0.00359767
ENSMAUG00000000144	Gtf2a1l	10159104	10196838	101834114	general transcription factor IIA subunit 1 like [Source:NCBI gene;Acc:101834114]	protein_coding			Gtf2a1l	101834114	ENSG00000242441	GTF2A1L	11036	47.6971	0.675806	0.372981	1.81191	0.0700007	0.118712
ENSMAUG00000000145	Ptcd3	12284583	12314776	101844832	pentatricopeptide repeat domain 3 [Source:NCBI gene;Acc:101844832]	protein_coding			Ptcd3	101844832	ENSG00000132300	PTCD3	55037	1548.92	0.278552	0.0763009	3.6507	0.000261527	0.00085244
ENSMAUG00000000146	DBN1	1656696	1671469	101829451	drebrin 1 [Source:NCBI gene;Acc:101829451]	protein_coding				101829451	ENSG00000113758	DBN1	1627	1638.35	0.0602186	0.170372	0.353454	0.723748	0.795631
ENSMAUG00000000147	Pdia4	994410	1014282	101834693	protein disulfide isomerase family A member 4 [Source:NCBI gene;Acc:101834693]	protein_coding			Pdia4	101834693	ENSG00000155660	PDIA4	9601	8672.22	0.934041	0.153316	6.09225	1.11334e-09	9.7833e-09
ENSMAUG00000000148	Ctse	142918	156800		cathepsin E [Source:MGI Symbol;Acc:MGI:107361]	protein_coding			Ctse		ENSG00000196188	CTSE	1510	47.8934	0.388085	0.424582	0.914039	0.360696	0.463352
ENSMAUG00000000149	Dkk2	7037170	7131933	101843795	dickkopf WNT signaling pathway inhibitor 2 [Source:NCBI gene;Acc:101843795]	protein_coding			Dkk2	101843795	ENSG00000155011	DKK2	27123	203.054	-0.296705	0.279355	-1.06211	0.288187	0.387959
ENSMAUG00000000153	Cd8a	11760749	11765220	101841812	CD8a molecule [Source:NCBI gene;Acc:101841812]	protein_coding			Cd8a	101841812	ENSG00000153563	CD8A	925	322.623	3.07261	0.297905	10.3141	6.08748e-25	4.49984e-23
ENSMAUG00000000155	HPRT1	482653	515832	101843724	hypoxanthine phosphoribosyltransferase 1 [Source:NCBI gene;Acc:101843724]	protein_coding				101843724	ENSG00000165704	HPRT1	3251	1513.79	0.64789	0.088048	7.35837	1.86172e-13	2.89797e-12
ENSMAUG00000000156	Dcaf12l1	6998084	7001727	101827067	DDB1- and CUL4-associated factor 12-like protein 1 [Source:NCBI gene;Acc:101827067]	protein_coding			Dcaf12l1	101827067	ENSG00000198354	DCAF12L2	340578	116.62	-0.53064	0.451092	-1.17635	0.239457	0.332177
ENSMAUG00000000158	Dhx36	6089000	6125390	101840573	DEAH-box helicase 36 [Source:NCBI gene;Acc:101840573]	protein_coding			Dhx36	101840573	ENSG00000174953	DHX36	170506	1804.47	0.155949	0.0617647	2.52489	0.0115735	0.0251137
ENSMAUG00000000160	Inmt	917352	922239	101835859	indolethylamine N-methyltransferase [Source:NCBI gene;Acc:101835859]	protein_coding								31.4916	-0.180223	0.310375	-0.580662	0.561468	0.656377
ENSMAUG00000000161	Zdhhc9	9675865	9714759	101830252	zinc finger DHHC-type palmitoyltransferase 9 [Source:NCBI gene;Acc:101830252]	protein_coding			Zdhhc9	101830252	ENSG00000188706	ZDHHC9	51114	1447.66	-0.566716	0.125803	-4.50479	6.64399e-06	2.98878e-05
ENSMAUG00000000162	ZNF317	484188	488612			protein_coding					ENSG00000130803	ZNF317	57693	130.761	0.110534	0.283141	0.390385	0.696252	0.773152
ENSMAUG00000000163	Zfp354b	961633	975155	110339204	zinc finger protein 354B [Source:NCBI gene;Acc:110339204]	protein_coding			Zfp354b	110339204	ENSG00000178338	ZNF354B	117608	183.72	-0.79165	0.254977	-3.10479	0.00190412	0.00510901
ENSMAUG00000000166	Cpsf3	477932	492585		cleavage and polyadenylation specificity factor 3 [Source:MGI Symbol;Acc:MGI:1859328]	protein_coding			Cpsf3		ENSG00000119203	CPSF3	51692	1046.01	0.43535	0.141972	3.06646	0.00216613	0.00571854
ENSMAUG00000000167	ACACB	2687639	2703010			protein_coding					ENSG00000076555	ACACB	32	54.7123	-1.9613	0.534209	-3.67141	0.000241217	0.000790621
ENSMAUG00000000168	Slc35a5	3312620	3330167	101830703	solute carrier family 35 member A5 [Source:NCBI gene;Acc:101830703]	protein_coding			Slc35a5	101830703	ENSG00000138459	SLC35A5	55032	729.072	0.492359	0.216186	2.27748	0.0227578	0.045343
ENSMAUG00000000170	Zglp1	9125626	9130464	101834118	zinc finger GATA like protein 1 [Source:NCBI gene;Acc:101834118]	protein_coding			Zglp1	101834118	ENSG00000220201	ZGLP1	100125288	6.75345	0.463029	0.492434	0.940287	0.34707	0.449974
ENSMAUG00000000172	Arhgap35	1127822	1233036	101825449	Rho GTPase activating protein 35 [Source:NCBI gene;Acc:101825449]	protein_coding			Arhgap35	101825449	ENSG00000160007	ARHGAP35	2909	5936.83	-0.594814	0.126357	-4.70739	2.50908e-06	1.21972e-05
ENSMAUG00000000173	Ttc33	1769165	1795535		tetratricopeptide repeat domain 33 [Source:MGI Symbol;Acc:MGI:1914765]	protein_coding			Ttc33		ENSG00000113638	TTC33	23548	341.765	0.0181348	0.203986	0.0889019	0.92916	0.949426
ENSMAUG00000000174	Gprin3	1169428	1238113	101829623	GPRIN family member 3 [Source:NCBI gene;Acc:101829623]	protein_coding			Gprin3	101829623	ENSG00000185477	GPRIN3	285513	155.188	0.894308	0.219067	4.08234	4.45838e-05	0.00016986
ENSMAUG00000000176	PHF3	3808934	3814365			protein_coding					ENSG00000118482	PHF3	23469	123.726	-0.30117	0.419887	-0.717264	0.473211	0.575807
ENSMAUG00000000178	Cip2a	6859895	6886143	101823736	cellular inhibitor of PP2A [Source:NCBI gene;Acc:101823736]	protein_coding			Cip2a	101823736	ENSG00000163507	CIP2A	57650	66.6402	3.08567	0.309887	9.95742	2.34064e-23	1.47772e-21
ENSMAUG00000000179	Zfp879	1049663	1056311	101834806	zinc finger protein 879 [Source:NCBI gene;Acc:101834806]	protein_coding			Zfp879	101834806	ENSG00000234284	ZNF879	345462	57.1461	-1.2774	0.245813	-5.19665	2.02914e-07	1.20845e-06
ENSMAUG00000000180	Dapk1	6972986	7122709	101842450	death associated protein kinase 1 [Source:NCBI gene;Acc:101842450]	protein_coding			Dapk1	101842450	ENSG00000196730	DAPK1	1612	3838.23	-0.869983	0.198497	-4.38285	1.17139e-05	5.02219e-05
ENSMAUG00000000182	Fras1	3415495	3662509		Fraser extracellular matrix complex subunit 1 [Source:MGI Symbol;Acc:MGI:2385368]	protein_coding			Fras1		ENSG00000138759	FRAS1	80144	333.093	-1.88389	0.461445	-4.08258	4.45377e-05	0.000169728
ENSMAUG00000000183	WDR31	13342272	13348694			protein_coding					ENSG00000148225	WDR31	114987	167.813	-0.223793	0.28358	-0.78917	0.430013	0.533436
ENSMAUG00000000185	Tmem156	4535525	4570895		transmembrane protein 156 [Source:MGI Symbol;Acc:MGI:2685292]	protein_coding			Tmem156		ENSG00000121895	TMEM156	80008	137.587	1.32464	0.198394	6.67679	2.44225e-11	2.78061e-10
ENSMAUG00000000186	Hlcs	3661047	3826792	101825408	holocarboxylase synthetase [Source:NCBI gene;Acc:101825408]	protein_coding			Hlcs	101825408	ENSG00000159267	HLCS	3141	549.286	-0.200356	0.2661	-0.752932	0.451491	0.554515
ENSMAUG00000000187	PHF3	3832406	3866130			protein_coding					ENSG00000118482	PHF3	23469	74.0678	-0.66797	0.672726	-0.99293	0.320744	0.422697
ENSMAUG00000000192	Ank	6386336	6439540		progressive ankylosis [Source:MGI Symbol;Acc:MGI:3045421]	protein_coding			Ank		ENSG00000154122	ANKH	56172	1562.22	-0.454361	0.237855	-1.91024	0.0561018	0.098475
ENSMAUG00000000196	Rgn	776612	789085	101828858	regucalcin [Source:NCBI gene;Acc:101828858]	protein_coding			Rgn	101828858	ENSG00000130988	RGN	9104	53.7979	-2.23636	0.292579	-7.64359	2.11244e-14	3.79878e-13
ENSMAUG00000000197	Mesd	4822	11416	101843121	mesoderm development LRP chaperone [Source:NCBI gene;Acc:101843121]	protein_coding			Mesd	101843121	ENSG00000117899	MESD	23184	4090	0.236112	0.0653306	3.61411	0.00030138	0.000967758
ENSMAUG00000000198	Cds1	1482797	1551237		CDP-diacylglycerol synthase 1 [Source:MGI Symbol;Acc:MGI:1921846]	protein_coding			Cds1		ENSG00000163624	CDS1	1040	1196.19	0.0848784	0.17491	0.485269	0.627485	0.715306
ENSMAUG00000000199	Phf6	539216	583395	101824841	PHD finger protein 6 [Source:NCBI gene;Acc:101824841]	protein_coding			Phf6	101824841	ENSG00000156531	PHF6	84295	106.603	0.731971	0.559437	1.3084	0.190736	0.27491
ENSMAUG00000000200	Kctd10	2864596	2887182	101823576	potassium channel tetramerization domain containing 10 [Source:NCBI gene;Acc:101823576]	protein_coding			Kctd10	101823576	ENSG00000110906	KCTD10	83892	7688.1	-0.413122	0.132708	-3.11302	0.00185184	0.00498637
ENSMAUG00000000201	Tjap1	10526856	10552405	101843215	tight junction associated protein 1 [Source:NCBI gene;Acc:101843215]	protein_coding			Tjap1	101843215	ENSG00000137221	TJAP1	93643	1990.59	-0.0118275	0.0961275	-0.12304	0.902076	0.93009
ENSMAUG00000000202	MLF1	231137	231865			protein_coding					ENSG00000178053	MLF1	4291	56.1478	0.0458294	0.350043	0.130925	0.895835	0.926053
ENSMAUG00000000203	Mctp2	2302064	2523079	101842652	multiple C2 and transmembrane domain containing 2 [Source:NCBI gene;Acc:101842652]	protein_coding			Mctp2	101842652	ENSG00000140563	MCTP2	55784	491.814	0.381842	0.27358	1.39572	0.162798	0.241338
ENSMAUG00000000207	SATB1	15995418	16041467			protein_coding					ENSG00000182568	SATB1	6304	700.401	-0.304838	0.224301	-1.35906	0.174129	0.255017
ENSMAUG00000000209	Ubtd2	73077	120338	101830401	ubiquitin domain containing 2 [Source:NCBI gene;Acc:101830401]	protein_coding			Ubtd2	101830401	ENSG00000168246	UBTD2	92181	490.012	0.110793	0.18078	0.612858	0.53997	0.637886
ENSMAUG00000000211	RPL29	1340608	1341072			protein_coding					ENSG00000162244	RPL29	6159	558.907	0.643958	0.161611	3.98461	6.75916e-05	0.000247825
ENSMAUG00000000212	Tmem144	9522405	9553037	101827683	transmembrane protein 144 [Source:NCBI gene;Acc:101827683]	protein_coding			Tmem144	101827683	ENSG00000164124	TMEM144	55314	227.28	-0.321452	0.171213	-1.8775	0.0604498	0.104811
ENSMAUG00000000214	MBD5	9590265	9633392			protein_coding					ENSG00000204406	MBD5	55777	251.538	-0.393453	0.39579	-0.994095	0.320177	0.422138
ENSMAUG00000000215	Mlec	3595797	3605782	101830456	malectin [Source:NCBI gene;Acc:101830456]	protein_coding			Mlec	101830456	ENSG00000110917	MLEC	9761	908.286	0.553247	0.24255	2.28096	0.0225505	0.044991
ENSMAUG00000000216	Thyn1	3450969	3459514	101840837	thymocyte nuclear protein 1 [Source:NCBI gene;Acc:101840837]	protein_coding			Thyn1	101840837	ENSG00000151500	THYN1	29087	310.979	0.810198	0.121363	6.67585	2.45806e-11	2.79645e-10
ENSMAUG00000000217	TRIP12	5131352	5137943			protein_coding					ENSG00000153827	TRIP12	9320	1238.95	0.440878	0.19224	2.29337	0.0218268	0.0437309
ENSMAUG00000000218	Gnb1l	7179645	7207013	101834117	G protein subunit beta 1 like [Source:NCBI gene;Acc:101834117]	protein_coding			Gnb1l	101834117	ENSG00000185838	GNB1L	54584	155.185	0.298109	0.127782	2.33296	0.0196502	0.0399411
ENSMAUG00000000219	Hbb-bh1	36760	38187	101840613	hemoglobin subunit beta-Z-like [Source:NCBI gene;Acc:101840613]	protein_coding								5656.94	-3.27897	0.497347	-6.59293	4.31225e-11	4.70224e-10
ENSMAUG00000000220	Nosip	907	1890	101842775	nitric oxide synthase interacting protein [Source:NCBI gene;Acc:101842775]	protein_coding			Nosip	101842775	ENSG00000142546	NOSIP	51070	1745.46	0.000479356	0.169195	0.00283316	0.997739	0.998321
ENSMAUG00000000222	Gltp	3165412	3184893	101826984	glycolipid transfer protein [Source:NCBI gene;Acc:101826984]	protein_coding			Gltp	101826984	ENSG00000139433	GLTP	51228	2679.48	0.402689	0.0886363	4.54317	5.54157e-06	2.52764e-05
ENSMAUG00000000223	Rimbp3	8593056	8597885	101824889	RIMS-binding protein 3-like [Source:NCBI gene;Acc:101824889]	protein_coding								6.89578	-0.0102711	0.562012	-0.0182756	0.985419	0.988847
ENSMAUG00000000224	Cryba4	847208	852002	101839755	crystallin beta A4 [Source:NCBI gene;Acc:101839755]	protein_coding			Cryba4	101839755	ENSG00000196431	CRYBA4	1413	191.202	-2.06035	0.358342	-5.74967	8.94164e-09	6.73485e-08
ENSMAUG00000000225	Tmem89	15	1905	101838468	transmembrane protein 89 [Source:NCBI gene;Acc:101838468]	protein_coding			Tmem89	101838468	ENSG00000183396	TMEM89	440955	18.5515	0.143227	0.492613	0.290751	0.771242	0.832109
ENSMAUG00000000226	Arsi	12795523	12801717	101841005	arylsulfatase family member I [Source:NCBI gene;Acc:101841005]	protein_coding			Arsi	101841005	ENSG00000183876	ARSI	340075	328.732	1.9922	0.237314	8.3948	4.66703e-17	1.19603e-15
ENSMAUG00000000227	Prrg1	386393	432483	101843558	proline rich and Gla domain 1 [Source:NCBI gene;Acc:101843558]	protein_coding			Prrg1	101843558	ENSG00000130962	PRRG1	5638	389.793	0.152378	0.276603	0.550891	0.581708	0.67505
ENSMAUG00000000228	Spice1	2560228	2618582	101839128	spindle and centriole associated protein 1 [Source:NCBI gene;Acc:101839128]	protein_coding								920.277	-0.218984	0.0723342	-3.0274	0.00246669	0.00641757
ENSMAUG00000000229	Trim69	4487	10794	101832776	tripartite motif containing 69 [Source:NCBI gene;Acc:101832776]	protein_coding			Trim69	101832776	ENSG00000185880	TRIM69	140691	10.3203	0.882855	0.501567	1.76019	0.078375	0.130389
ENSMAUG00000000230	Ribc1	1371012	1375881	101837028	RIB43A domain with coiled-coils 1 [Source:NCBI gene;Acc:101837028]	protein_coding			Ribc1	101837028	ENSG00000158423	RIBC1	158787	135.254	0.457312	0.317039	1.44245	0.149176	0.224008
ENSMAUG00000000232	Gucy1b1	11705543	11750012	101831059	guanylate cyclase 1 soluble subunit beta 1 [Source:NCBI gene;Acc:101831059]	protein_coding			Gucy1b1	101831059	ENSG00000061918	GUCY1B1	2983	1980.94	-0.971406	0.35193	-2.76023	0.00577613	0.0136187
ENSMAUG00000000234	Foxo1	3069468	3144161	101827069	forkhead box O1 [Source:NCBI gene;Acc:101827069]	protein_coding			Foxo1	101827069	ENSG00000150907	FOXO1	2308	609.513	-0.606154	0.501518	-1.20864	0.226802	0.317652
ENSMAUG00000000235	Ccdc113	1345643	1374249	101833178	coiled-coil domain containing 113 [Source:NCBI gene;Acc:101833178]	protein_coding			Ccdc113	101833178	ENSG00000103021	CCDC113	29070	855.96	-0.0642837	0.307161	-0.209283	0.834227	0.880381
ENSMAUG00000000236	Btc	6362067	6400091	101836964	betacellulin [Source:NCBI gene;Acc:101836964]	protein_coding			Btc	101836964	ENSG00000174808	BTC	685	116.945	-0.7862	0.22889	-3.43484	0.000592898	0.00179271
ENSMAUG00000000237	Klf8	623060	649892	101844258	Kruppel like factor 8 [Source:NCBI gene;Acc:101844258]	protein_coding			Klf8	101844258	ENSG00000102349	KLF8	11279	30.916	-1.45159	0.862073	-1.68383	0.0922136	0.149691
ENSMAUG00000000239	Ptpn12	2978758	3022486	101827081	protein tyrosine phosphatase non-receptor type 12 [Source:NCBI gene;Acc:101827081]	protein_coding			Ptpn12	101827081	ENSG00000127947	PTPN12	5782	3380.54	0.0851482	0.233694	0.364357	0.715591	0.789259
ENSMAUG00000000240	Zfp267	12036037	12050063	101836438	zinc finger protein 345-like [Source:NCBI gene;Acc:101836438]	protein_coding								249.705	-0.0611608	0.158592	-0.385648	0.699758	0.775972
ENSMAUG00000000242	Taf8	11700728	11711480	101829166	TATA-box binding protein associated factor 8 [Source:NCBI gene;Acc:101829166]	protein_coding			Taf8	101829166	ENSG00000137413	TAF8	129685	667.99	-0.122726	0.0827282	-1.48348	0.137946	0.210017
ENSMAUG00000000243	FRMPD2	4074898	4087515			protein_coding					ENSG00000170324	FRMPD2	143162	212.484	-0.612796	0.355464	-1.72393	0.0847204	0.139151
ENSMAUG00000000245	EBAG9	8122353	8139242	101836203	estrogen receptor binding site associated antigen 9 [Source:NCBI gene;Acc:101836203]	protein_coding				101836203	ENSG00000147654	EBAG9	9166	3050.65	0.100805	0.0599833	1.68056	0.092849	0.150519
ENSMAUG00000000247	Slc6a14	887013	939251	101831822	solute carrier family 6 member 14 [Source:NCBI gene;Acc:101831822]	protein_coding								425.388	-0.329265	0.546858	-0.602103	0.547105	0.64409
ENSMAUG00000000248	SGO2	156911	170920			protein_coding					ENSG00000163535	SGO2	151246	69.4766	3.20473	0.334819	9.57152	1.05346e-21	5.39946e-20
ENSMAUG00000000249	Helq	504865	553861		helicase, POLQ-like [Source:MGI Symbol;Acc:MGI:2176740]	protein_coding			Helq		ENSG00000163312	HELQ	113510	494.086	0.108472	0.0714089	1.51903	0.128755	0.198246
ENSMAUG00000000251	Sos1	15768569	15849115	101842876	SOS Ras/Rac guanine nucleotide exchange factor 1 [Source:NCBI gene;Acc:101842876]	protein_coding			Sos1	101842876	ENSG00000115904	SOS1	6654	1164.7	0.0149676	0.176545	0.0847804	0.932436	0.951339
ENSMAUG00000000253	Zfp266	9704472	9712233	101837265	zinc finger protein OZF [Source:NCBI gene;Acc:101837265]	protein_coding			Zfp266	101837265	ENSG00000174652	ZNF266	10781	257.333	0.151967	0.400072	0.37985	0.704057	0.779811
ENSMAUG00000000254	CCNI	4649187	4668679			protein_coding					ENSG00000118816	CCNI	10983	5131.36	-0.488246	0.16124	-3.02806	0.00246128	0.00640465
ENSMAUG00000000257	Mmrn1	2186960	2233853	101830610	multimerin 1 [Source:NCBI gene;Acc:101830610]	protein_coding			Mmrn1	101830610	ENSG00000138722	MMRN1	22915	144.571	-0.523565	0.304262	-1.72077	0.0852928	0.139935
ENSMAUG00000000258	Adamts2	1089085	1293166		a disintegrin-like and metallopeptidase (reprolysin type) with thrombospondin type 1 motif, 2 [Source:MGI Symbol;Acc:MGI:1347356]	protein_coding			Adamts2		ENSG00000087116	ADAMTS2	9509	884.453	-0.241432	0.321935	-0.749941	0.45329	0.55629
ENSMAUG00000000259	S1pr5	8942252	8947304	101843418	sphingosine-1-phosphate receptor 5 [Source:NCBI gene;Acc:101843418]	protein_coding			S1pr5	101843418	ENSG00000180739	S1PR5	53637	68.8454	-0.820543	0.374396	-2.19164	0.0284053	0.0549287
ENSMAUG00000000260	Malsu1	624232	632522	101840713	mitochondrial assembly of ribosomal large subunit 1 [Source:NCBI gene;Acc:101840713]	protein_coding			Malsu1	101840713	ENSG00000156928	MALSU1	115416	815.426	0.163656	0.120766	1.35515	0.175369	0.256582
ENSMAUG00000000261	Fnbp1l	7229352	7284898		formin binding protein 1-like [Source:MGI Symbol;Acc:MGI:1925642]	protein_coding			Fnbp1l		ENSG00000137942	FNBP1L	54874	643.214	-0.973614	0.550858	-1.76745	0.0771529	0.128632
ENSMAUG00000000262	Adgrl2	92561	263781		adhesion G protein-coupled receptor L2 [Source:MGI Symbol;Acc:MGI:2139714]	protein_coding			Adgrl2		ENSG00000117114	ADGRL2	23266	4131.44	-0.706933	0.244602	-2.89014	0.00385072	0.00951203
ENSMAUG00000000263	Synpr	9625714	9954544	101834378	synaptoporin [Source:NCBI gene;Acc:101834378]	protein_coding			Synpr	101834378	ENSG00000163630	SYNPR	132204	26.5335	-0.688405	0.496898	-1.3854	0.165929	0.244988
ENSMAUG00000000264	GNG8	1448	1881	101837670	G protein subunit gamma 8 [Source:NCBI gene;Acc:101837670]	protein_coding				101837670	ENSG00000167414	GNG8	94235	15.6032	-0.116982	0.410102	-0.285252	0.775451	0.835424
ENSMAUG00000000265	Cdh8	5011454	5403210		cadherin 8 [Source:MGI Symbol;Acc:MGI:107434]	protein_coding			Cdh8		ENSG00000150394	CDH8	1006	4.54541	-0.545529	0.978524	-0.557502	0.577184	0.671017
ENSMAUG00000000268	Dtymk	10482771	10485504		deoxythymidylate kinase [Source:MGI Symbol;Acc:MGI:108396]	protein_coding			Dtymk		ENSG00000168393	DTYMK	1841	611.56	0.603656	0.150675	4.00634	6.16665e-05	0.000227746
ENSMAUG00000000269	Bnc1	7462587	7487328	101837263	basonuclin 1 [Source:NCBI gene;Acc:101837263]	protein_coding			Bnc1	101837263	ENSG00000169594	BNC1	646	266.492	-2.39121	0.816518	-2.92855	0.00340547	0.00854125
ENSMAUG00000000270	Ankrd28	5864572	5952377		ankyrin repeat domain 28 [Source:MGI Symbol;Acc:MGI:2145661]	protein_coding			Ankrd28		ENSG00000206560	ANKRD28	23243	270.365	-0.244026	0.349999	-0.69722	0.485665	0.587898
ENSMAUG00000000271	ANKZF1	827	1597			protein_coding					ENSG00000163516	ANKZF1	55139	258.354	-0.417392	0.160422	-2.60184	0.0092726	0.020651
ENSMAUG00000000273	Scrn1	1561836	1603502	101842972	secernin 1 [Source:NCBI gene;Acc:101842972]	protein_coding			Scrn1	101842972	ENSG00000136193	SCRN1	9805	157.462	-1.39932	0.382823	-3.65525	0.000256927	0.000838562
ENSMAUG00000000274	Rida	16282698	16293414	101835500	reactive intermediate imine deaminase A homolog [Source:NCBI gene;Acc:101835500]	protein_coding			Rida	101835500	ENSG00000132541	RIDA	10247	372.543	-0.204455	0.152153	-1.34374	0.179032	0.260856
ENSMAUG00000000276	Kctd12b	894140	902663	101844788	BTB/POZ domain-containing protein KCTD12-like [Source:NCBI gene;Acc:101844788]	protein_coding								672.04	0.52632	0.217569	2.4191	0.0155591	0.0325753
ENSMAUG00000000279	GRHL2	13967688	13975818			protein_coding					ENSG00000083307	GRHL2	79977	75.2125	-0.444184	0.322476	-1.37742	0.168383	0.247965
ENSMAUG00000000280	MPP1	716220	745360	101828965	membrane palmitoylated protein 1 [Source:NCBI gene;Acc:101828965]	protein_coding				101828965	ENSG00000130830	MPP1	4354	3418.8	0.959699	0.129237	7.42589	1.12023e-13	1.8029e-12
ENSMAUG00000000281	PCYOX1L	415	5773	101841255	prenylcysteine oxidase 1 like [Source:NCBI gene;Acc:101841255]	protein_coding				101841255	ENSG00000145882	PCYOX1L	78991	877.636	-0.297308	0.125429	-2.37033	0.0177721	0.0366453
ENSMAUG00000000283	Lpgat1	3238956	3287437	101839414	lysophosphatidylglycerol acyltransferase 1 [Source:NCBI gene;Acc:101839414]	protein_coding			Lpgat1	101839414	ENSG00000123684	LPGAT1	9926	2945.61	0.112855	0.143613	0.785829	0.431968	0.53514
ENSMAUG00000000284	Casq2	2634035	2692668	101829540	calsequestrin 2 [Source:NCBI gene;Acc:101829540]	protein_coding			Casq2	101829540	ENSG00000118729	CASQ2	845	206.472	-1.62808	0.434033	-3.75104	0.0001761	0.000592098
ENSMAUG00000000285	Lancl2	159750	192778	101825229	lanC-like protein 2 [Source:NCBI gene;Acc:101825229]	protein_coding			Lancl2	101825229	ENSG00000132434	LANCL2	55915	155.37	0.0761431	0.447158	0.170282	0.864788	0.903804
ENSMAUG00000000286	Spin2c	1029428	1031386	101822446	spindlin-2C [Source:NCBI gene;Acc:101822446]	protein_coding								34.9073	-0.165954	0.395847	-0.419237	0.675043	0.755814
ENSMAUG00000000287	C11orf58	139	753			protein_coding					ENSG00000110696	C11orf58	10944	851.452	0.391081	0.0995708	3.92767	8.57733e-05	0.000308339
ENSMAUG00000000288	Ampd2	8649160	8661364	101830612	adenosine monophosphate deaminase 2 [Source:NCBI gene;Acc:101830612]	protein_coding			Ampd2	101830612	ENSG00000116337	AMPD2	271	3102.28	0.130258	0.155885	0.835605	0.403377	0.505855
ENSMAUG00000000289	GPR52	9654	14507	101832775	G protein-coupled receptor 52 [Source:NCBI gene;Acc:101832775]	protein_coding				101832775	ENSG00000203737	GPR52	9293	8.41034	1.28809	0.460993	2.79416	0.00520341	0.0124418
ENSMAUG00000000290	Wwtr1	1866247	1990650	101833771	WW domain containing transcription regulator 1 [Source:NCBI gene;Acc:101833771]	protein_coding			Wwtr1	101833771	ENSG00000018408	WWTR1	25937	5813.71	-0.90957	0.204602	-4.44555	8.76668e-06	3.85524e-05
ENSMAUG00000000291	Aifm1	9954630	9990773	101830708	apoptosis inducing factor mitochondria associated 1 [Source:NCBI gene;Acc:101830708]	protein_coding			Aifm1	101830708	ENSG00000156709	AIFM1	9131	1182.61	0.53699	0.0923042	5.81761	5.96935e-09	4.65831e-08
ENSMAUG00000000292	Hpgds	6401173	6433588	101832464	hematopoietic prostaglandin D synthase [Source:NCBI gene;Acc:101832464]	protein_coding			Hpgds	101832464	ENSG00000163106	HPGDS	27306	118.881	-0.171538	0.492404	-0.348368	0.727564	0.79887
ENSMAUG00000000294	Prkce	7991196	8192502	101839221	protein kinase C epsilon [Source:NCBI gene;Acc:101839221]	protein_coding			Prkce	101839221	ENSG00000171132	PRKCE	5581	453.045	-1.31892	0.601254	-2.19361	0.0282636	0.0546978
ENSMAUG00000000295	Fndc4	6141318	6144297	101826100	fibronectin type III domain containing 4 [Source:NCBI gene;Acc:101826100]	protein_coding			Fndc4	101826100	ENSG00000115226	FNDC4	64838	895.956	-1.45792	0.24626	-5.92023	3.21494e-09	2.62295e-08
ENSMAUG00000000297	Ghitm	625092	637912	101843071	growth hormone inducible transmembrane protein [Source:NCBI gene;Acc:101843071]	protein_coding			Ghitm	101843071	ENSG00000165678	GHITM	27069	8556.1	0.275349	0.0544389	5.05794	4.23802e-07	2.3959e-06
ENSMAUG00000000298	Stk32a	16427326	16542130	101841171	serine/threonine kinase 32A [Source:NCBI gene;Acc:101841171]	protein_coding			Stk32a	101841171	ENSG00000169302	STK32A	202374	19.0565	0.76404	0.507718	1.50485	0.132362	0.202733
ENSMAUG00000000299	Vsig10	5876742	5905822		V-set and immunoglobulin domain containing 10 [Source:MGI Symbol;Acc:MGI:2448533]	protein_coding			Vsig10		ENSG00000176834	VSIG10	54621	786.772	-1.24331	0.262673	-4.7333	2.20898e-06	1.08567e-05
ENSMAUG00000000300	Snx27	306554	392381	101837122	sorting nexin 27 [Source:NCBI gene;Acc:101837122]	protein_coding			Snx27	101837122	ENSG00000143376	SNX27	81609	3679.65	0.49594	0.11676	4.24751	2.16162e-05	8.78868e-05
ENSMAUG00000000301	1810037I17Rik	7625153	7627029	101823832	chromosome unknown C4orf3 homolog [Source:NCBI gene;Acc:101823832]	protein_coding			1810037I17Rik	101823832	ENSG00000164096	C4orf3	401152	3389.73	-0.258824	0.0814445	-3.17791	0.00148339	0.00408692
ENSMAUG00000000303	ARMC9	6081056	6171148			protein_coding					ENSG00000135931	ARMC9	80210	277.337	-0.0155573	0.117829	-0.132032	0.894959	0.925383
ENSMAUG00000000304	Tubb6	6469775	6480844	101829619	tubulin beta 6 class V [Source:NCBI gene;Acc:101829619]	protein_coding			Tubb6	101829619	ENSG00000176014	TUBB6	84617	7222.39	0.273223	0.164827	1.65763	0.0973917	0.156572
ENSMAUG00000000305	Tpte	72471	143877	101839447	phosphatidylinositol 3,4,5-trisphosphate 3-phosphatase TPTE2-like [Source:NCBI gene;Acc:101839447]	protein_coding								5.47947	-1.76894	0.770271	-2.29652	0.0216461	0.0434458
ENSMAUG00000000306	Sdr16c5	271277	281059	101823255	short chain dehydrogenase/reductase family 16C member 5 [Source:NCBI gene;Acc:101823255]	protein_coding			Sdr16c5	101823255	ENSG00000170786	SDR16C5	195814	256.553	-0.436595	0.348761	-1.25184	0.210627	0.298748
ENSMAUG00000000307	Nopchap1	3551968	3558454	101836400	chromosome unknown C12orf45 homolog [Source:NCBI gene;Acc:101836400]	protein_coding			Nopchap1	101836400	ENSG00000151131	NOPCHAP1	121053	467.016	0.471298	0.0795119	5.92739	3.0778e-09	2.51805e-08
ENSMAUG00000000308	Chia1	6695039	6707132	101842885	acidic mammalian chitinase [Source:NCBI gene;Acc:101842885]	protein_coding			Chia1	101842885	ENSG00000134216	CHIA	27159	77.425	-2.0772	0.389223	-5.33679	9.4607e-08	5.96924e-07
ENSMAUG00000000309	Eif2ak2	14240217	14265087	101836026	eukaryotic translation initiation factor 2 alpha kinase 2 [Source:NCBI gene;Acc:101836026]	protein_coding			Eif2ak2	101836026	ENSG00000055332	EIF2AK2	5610	1203.1	2.1472	0.269901	7.95553	1.78362e-15	3.73747e-14
ENSMAUG00000000310	Ppan	9300049	9303772	101835697	suppressor of SWI4 1 homolog [Source:NCBI gene;Acc:101835697]	protein_coding								1546	0.554733	0.1666	3.32973	0.000869301	0.00252916
ENSMAUG00000000311	Pum2	4543881	4619009	101837268	pumilio RNA binding family member 2 [Source:NCBI gene;Acc:101837268]	protein_coding			Pum2	101837268	ENSG00000055917	PUM2	23369	5124.41	-0.0760463	0.150703	-0.504611	0.613832	0.703175
ENSMAUG00000000312	Gk	3271147	3348246	101826822	glycerol kinase [Source:NCBI gene;Acc:101826822]	protein_coding								636.328	0.973884	0.282088	3.45241	0.000555593	0.00169104
ENSMAUG00000000313	Mroh2b	1504734	1574490	101828338	maestro heat like repeat family member 2B [Source:NCBI gene;Acc:101828338]	protein_coding			Mroh2b	101828338	ENSG00000171495	MROH2B	133558	4.71446	2.25628	0.736712	3.06263	0.00219401	0.00577969
ENSMAUG00000000314	ZNF330	1114787	1118775			protein_coding					ENSG00000109445	ZNF330	27309	653.858	0.242287	0.113365	2.13724	0.0325787	0.0618524
ENSMAUG00000000316	PITX2	2710597	2726327	101826562	paired like homeodomain 2 [Source:NCBI gene;Acc:101826562]	protein_coding				101826562	ENSG00000164093	PITX2	5308	11.5332	-0.882864	0.637335	-1.38524	0.165978	0.245035
ENSMAUG00000000317	RPS18	82125	87020	101834509	ribosomal protein S18 [Source:NCBI gene;Acc:101834509]	protein_coding			Rps18-ps5	101834509	ENSG00000231500	RPS18	6222	23441.1	0.860212	0.158098	5.44102	5.29775e-08	3.49148e-07
ENSMAUG00000000318	Svip	4646631	4652819	106022247	small VCP interacting protein [Source:NCBI gene;Acc:106022247]	protein_coding			Svip	106022247	ENSG00000198168	SVIP	258010	204.827	-0.897698	0.467582	-1.91987	0.0548738	0.0965659
ENSMAUG00000000319	Ppp2r5a	3582990	3624530		protein phosphatase 2, regulatory subunit B', alpha [Source:MGI Symbol;Acc:MGI:2388479]	protein_coding			Ppp2r5a		ENSG00000066027	PPP2R5A	5525	2275.37	0.232721	0.123614	1.88264	0.0597492	0.103829
ENSMAUG00000000320	Epcam	9224186	9239741		epithelial cell adhesion molecule [Source:MGI Symbol;Acc:MGI:106653]	protein_coding			Epcam		ENSG00000119888	EPCAM	4072	3903.6	0.129279	0.128138	1.0089	0.313022	0.41475
ENSMAUG00000000321	SVIL	1433692	1434449			protein_coding					ENSG00000197321	SVIL	6840	1475.19	-1.17558	0.208146	-5.64788	1.62443e-08	1.17364e-07
ENSMAUG00000000322	Stam2	13076438	13124086	101822646	signal transducing adaptor molecule 2 [Source:NCBI gene;Acc:101822646]	protein_coding			Stam2	101822646	ENSG00000115145	STAM2	10254	1660.74	0.00679265	0.206976	0.0328186	0.973819	0.981291
ENSMAUG00000000324	Rrp8	228073	233480	101822816	ribosomal RNA processing 8 [Source:NCBI gene;Acc:101822816]	protein_coding			Rrp8	101822816	ENSG00000132275	RRP8	23378	666.86	0.838875	0.107415	7.80968	5.73356e-15	1.13057e-13
ENSMAUG00000000325	Atp11b	12352504	12440933	101837514	ATPase phospholipid transporting 11B (putative) [Source:NCBI gene;Acc:101837514]	protein_coding			Atp11b	101837514	ENSG00000058063	ATP11B	23200	2002.23	-0.0316761	0.2292	-0.138203	0.89008	0.922189
ENSMAUG00000000327	Tradd	530399	536018	101844833	TNFRSF1A associated via death domain [Source:NCBI gene;Acc:101844833]	protein_coding			Tradd	101844833	ENSG00000102871	TRADD	8717	1149.33	0.232087	0.168076	1.38084	0.167327	0.246705
ENSMAUG00000000328	Sycp1	3403924	3492867		synaptonemal complex protein 1 [Source:MGI Symbol;Acc:MGI:105931]	protein_coding			Sycp1		ENSG00000198765	SYCP1	6847	4.69702	0.870379	0.808964	1.07592	0.281964	0.381081
ENSMAUG00000000329	D1Pas1	3205949	3207970	101833450	putative ATP-dependent RNA helicase Pl10 [Source:NCBI gene;Acc:101833450]	protein_coding								4.17321	-0.445272	0.87698	-0.507734	0.61164	0.701464
ENSMAUG00000000330	Impdh1	10063601	10079125	101838245	inosine monophosphate dehydrogenase 1 [Source:NCBI gene;Acc:101838245]	protein_coding			Impdh1	101838245	ENSG00000106348	IMPDH1	3614	2601.34	-0.00305022	0.134822	-0.0226241	0.98195	0.986578
ENSMAUG00000000331	Dock10	1222294	1457099	101830814	dedicator of cytokinesis 10 [Source:NCBI gene;Acc:101830814]	protein_coding			Dock10	101830814	ENSG00000135905	DOCK10	55619	1063.04	1.26699	0.189447	6.68783	2.26499e-11	2.5912e-10
ENSMAUG00000000332	Ecrg4	1464764	1475933	101823294	ECRG4 augurin precursor [Source:NCBI gene;Acc:101823294]	protein_coding			Ecrg4	101823294	ENSG00000119147	ECRG4	84417	5.51571	-3.85391	1.15786	-3.32849	0.000873185	0.00253945
ENSMAUG00000000333	Vstm5	1162605	1181814	101826311	V-set and transmembrane domain containing 5 [Source:NCBI gene;Acc:101826311]	protein_coding			Vstm5	101826311	ENSG00000214376	VSTM5	387804	38.8789	-0.200349	0.493572	-0.405916	0.684804	0.763662
ENSMAUG00000000334	Slamf6	9895381	9916666		SLAM family member 6 [Source:MGI Symbol;Acc:MGI:1353620]	protein_coding			Slamf6		ENSG00000162739	SLAMF6	114836	120.265	2.84553	0.473632	6.00788	1.8796e-09	1.57994e-08
ENSMAUG00000000336	FMR1	163	8463	101824858	synaptic functional regulator FMR1 [Source:NCBI gene;Acc:101824858]	protein_coding				101824858	ENSG00000102081	FMR1	2332	150.956	0.151699	0.539559	0.281154	0.778592	0.837521
ENSMAUG00000000337	Esrrb	3613972	3704826		estrogen related receptor, beta [Source:MGI Symbol;Acc:MGI:1346832]	protein_coding			Esrrb		ENSG00000119715	ESRRB	2103	20.6816	-1.46982	0.443148	-3.31676	0.000910681	0.0026334
ENSMAUG00000000338	Pbdc1	13064	54956	101833977	polysaccharide biosynthesis domain containing 1 [Source:NCBI gene;Acc:101833977]	protein_coding			Pbdc1	101833977	ENSG00000102390	PBDC1	51260	634.347	0.355667	0.124023	2.86776	0.00413392	0.0101266
ENSMAUG00000000340	Ndufb2	1262172	1267062	101842033	NADH:ubiquinone oxidoreductase subunit B2 [Source:NCBI gene;Acc:101842033]	protein_coding			Ndufb2	101842033	ENSG00000090266	NDUFB2	4708	3414.21	0.197149	0.178467	1.10468	0.269298	0.366901
ENSMAUG00000000342	Pde5a	7414819	7540601	101838674	phosphodiesterase 5A [Source:NCBI gene;Acc:101838674]	protein_coding			Pde5a	101838674	ENSG00000138735	PDE5A	8654	1556.91	-1.60834	0.690687	-2.32861	0.01988	0.0403525
ENSMAUG00000000343	Pds5b	547398	674622	101836749	PDS5 cohesin associated factor B [Source:NCBI gene;Acc:101836749]	protein_coding			Pds5b	101836749	ENSG00000083642	PDS5B	23047	1615	0.197465	0.147252	1.341	0.179921	0.261784
ENSMAUG00000000345	Fzd4	510122	518782	101839425	frizzled class receptor 4 [Source:NCBI gene;Acc:101839425]	protein_coding			Fzd4	101839425	ENSG00000174804	FZD4	8322	4691.86	-0.663475	0.237624	-2.79212	0.00523638	0.0125044
ENSMAUG00000000346	Txndc11	3301156	3354091	101829653	thioredoxin domain containing 11 [Source:NCBI gene;Acc:101829653]	protein_coding			Txndc11	101829653	ENSG00000153066	TXNDC11	51061	1734.91	0.318309	0.0749739	4.24559	2.18015e-05	8.85422e-05
ENSMAUG00000000347	MRPL55	78	3280	101829059	mitochondrial ribosomal protein L55 [Source:NCBI gene;Acc:101829059]	protein_coding				101829059	ENSG00000162910	MRPL55	128308	759.232	0.131755	0.176629	0.74594	0.455704	0.55857
ENSMAUG00000000348	Hps3	1200450	1223086		HPS3, biogenesis of lysosomal organelles complex 2 subunit 1 [Source:MGI Symbol;Acc:MGI:2153839]	protein_coding			Hps3		ENSG00000163755	HPS3	84343	502.728	0.971266	0.164109	5.91841	3.2507e-09	2.64187e-08
ENSMAUG00000000349	Arhgap30	101419	113796	101839534	Rho GTPase activating protein 30 [Source:NCBI gene;Acc:101839534]	protein_coding			Arhgap30	101839534	ENSG00000186517	ARHGAP30	257106	2539	1.58484	0.197141	8.03911	9.04965e-16	1.96633e-14
ENSMAUG00000000350	Rbp1	8140174	8159941	101833010	retinol binding protein 1 [Source:NCBI gene;Acc:101833010]	protein_coding			Rbp1	101833010	ENSG00000114115	RBP1	5947	215.421	-0.514347	0.417558	-1.2318	0.218025	0.307198
ENSMAUG00000000351	Lipg	865227	888061	101842081	lipase G, endothelial type [Source:NCBI gene;Acc:101842081]	protein_coding			Lipg	101842081	ENSG00000101670	LIPG	9388	620.827	1.10669	0.263825	4.1948	2.73115e-05	0.000108729
ENSMAUG00000000353	Ogdhl	5288349	5309881	101830451	oxoglutarate dehydrogenase like [Source:NCBI gene;Acc:101830451]	protein_coding			Ogdhl	101830451	ENSG00000197444	OGDHL	55753	24.1492	0.877897	0.712874	1.23149	0.21814	0.307272
ENSMAUG00000000354	Sertm1	306834	328139	101822770	serine rich and transmembrane domain containing 1 [Source:NCBI gene;Acc:101822770]	protein_coding			Sertm1	101822770	ENSG00000180440	SERTM1	400120	3.54032	0.165248	0.822581	0.20089	0.840784	0.885575
ENSMAUG00000000356	4931406C07Rik	1220453	1243484	101826569	chromosome unknown C11orf54 homolog [Source:NCBI gene;Acc:101826569]	protein_coding			4931406C07Rik	101826569	ENSG00000182919	C11orf54	28970	790.796	-0.220283	0.109682	-2.00837	0.0446037	0.0808828
ENSMAUG00000000357	Atp11c	66681	173382		ATPase, class VI, type 11C [Source:MGI Symbol;Acc:MGI:1859661]	protein_coding			Atp11c		ENSG00000101974	ATP11C	286410	336.458	-0.557457	0.551008	-1.01171	0.311679	0.41338
ENSMAUG00000000358	Sdccag8	5686874	5886542	101840028	serologically defined colon cancer antigen 8 [Source:NCBI gene;Acc:101840028]	protein_coding			Sdccag8	101840028	ENSG00000054282	SDCCAG8	10806	1825.79	-0.480572	0.0915488	-5.24935	1.52633e-07	9.23204e-07
ENSMAUG00000000359	Slc7a1	2884414	2950587	101839504	solute carrier family 7 member 1 [Source:NCBI gene;Acc:101839504]	protein_coding			Slc7a1	101839504	ENSG00000139514	SLC7A1	6541	725.862	0.660632	0.220065	3.00198	0.00268226	0.00690154
ENSMAUG00000000361	Timp3	2721892	2770071	101831793	TIMP metallopeptidase inhibitor 3 [Source:NCBI gene;Acc:101831793]	protein_coding			Timp3	101831793	ENSG00000100234	TIMP3	7078	26397.7	-0.518246	0.184756	-2.80503	0.00503121	0.0120871
ENSMAUG00000000362	Siglech	2436364	2442022		sialic acid binding Ig-like lectin H [Source:MGI Symbol;Acc:MGI:2443256]	protein_coding								26.9363	2.32784	0.637921	3.64911	0.000263154	0.000857363
ENSMAUG00000000363	Atp6v1h	2116555	2206441	101822803	ATPase H+ transporting V1 subunit H [Source:NCBI gene;Acc:101822803]	protein_coding			Atp6v1h	101822803	ENSG00000047249	ATP6V1H	51606	2755.46	0.302404	0.0758953	3.98449	6.76262e-05	0.00024789
ENSMAUG00000000364	LYZ	3713007	3718568	101844949	lysozyme C-2-like [Source:NCBI gene;Acc:101844949]	protein_coding				101844949	ENSG00000090382	LYZ	4069	3664.19	1.30122	0.336609	3.86567	0.000110784	0.000389491
ENSMAUG00000000365	Tmem19	1902265	1918763		transmembrane protein 19 [Source:MGI Symbol;Acc:MGI:1914476]	protein_coding			Tmem19		ENSG00000139291	TMEM19	55266	592.223	0.330911	0.0690904	4.78954	1.67168e-06	8.44449e-06
ENSMAUG00000000366	Pole3	13285659	13288152	101841194	DNA polymerase epsilon 3, accessory subunit [Source:NCBI gene;Acc:101841194]	protein_coding			Pole3	101841194	ENSG00000148229	POLE3	54107	2377.19	0.434034	0.0778391	5.57605	2.46041e-08	1.71692e-07
ENSMAUG00000000368	Ndufa1	2380293	2385263	101823499	NADH:ubiquinone oxidoreductase subunit A1 [Source:NCBI gene;Acc:101823499]	protein_coding			Ndufa1	101823499	ENSG00000125356	NDUFA1	4694	3370.81	0.0424714	0.150521	0.282163	0.777818	0.836994
ENSMAUG00000000369	Large1	10298228	10650482	101842446	LARGE xylosyl- and glucuronyltransferase 1 [Source:NCBI gene;Acc:101842446]	protein_coding			Large1	101842446	ENSG00000133424	LARGE1	9215	1033.68	-1.25751	0.207291	-6.06641	1.30798e-09	1.13512e-08
ENSMAUG00000000370	Kcnk12	9339192	9340412		potassium channel, subfamily K, member 12 [Source:MGI Symbol;Acc:MGI:2684043]	protein_coding			Kcnk12		ENSG00000184261	KCNK12	56660	8.59756	0.570587	0.615253	0.927403	0.353717	0.45686
ENSMAUG00000000371	Azin2	2270835	2287945	101830459	antizyme inhibitor 2 [Source:NCBI gene;Acc:101830459]	protein_coding			Azin2	101830459	ENSG00000142920	AZIN2	113451	239.627	0.428975	0.204852	2.09407	0.0362536	0.0677174
ENSMAUG00000000372	Kbtbd6	9680826	9682277		kelch repeat and BTB (POZ) domain containing 6 [Source:MGI Symbol;Acc:MGI:3643058]	protein_coding								55.326	0.119887	0.529572	0.226384	0.820903	0.869678
ENSMAUG00000000373	Olfml3	4359433	4362044	101833769	olfactomedin like 3 [Source:NCBI gene;Acc:101833769]	protein_coding			Olfml3	101833769	ENSG00000116774	OLFML3	56944	1922.81	0.227526	0.262296	0.867438	0.385702	0.488563
ENSMAUG00000000374	Zbtb7c	2051156	2060261	101831060	zinc finger and BTB domain containing 7C [Source:NCBI gene;Acc:101831060]	protein_coding			Zbtb7c	101831060	ENSG00000184828	ZBTB7C	201501	336.318	-1.34358	0.575018	-2.33659	0.0194604	0.0396185
ENSMAUG00000000375	Sec22c	2316352	2338141	101843251	SEC22 homolog C, vesicle trafficking protein [Source:NCBI gene;Acc:101843251]	protein_coding			Sec22c	101843251	ENSG00000093183	SEC22C	9117	1774.07	-0.738507	0.159999	-4.6157	3.91779e-06	1.84124e-05
ENSMAUG00000000376	Nod1	1123369	1175189	101841900	nucleotide binding oligomerization domain containing 1 [Source:NCBI gene;Acc:101841900]	protein_coding			Nod1	101841900	ENSG00000106100	NOD1	10392	3072.42	0.989708	0.181709	5.44667	5.13217e-08	3.38388e-07
ENSMAUG00000000377	SEC14L1	4548	7406			protein_coding					ENSG00000129657	SEC14L1	6397	1383.58	-0.209803	0.30016	-0.698969	0.484572	0.586864
ENSMAUG00000000378	Clasrp	846116	866248	101838375	CLK4 associating serine/arginine rich protein [Source:NCBI gene;Acc:101838375]	protein_coding			Clasrp	101838375	ENSG00000104859	CLASRP	11129	2371.39	-0.0114769	0.175243	-0.0654913	0.947783	0.962854
ENSMAUG00000000379	Slc38a5	3169664	3178799	101842739	solute carrier family 38 member 5 [Source:NCBI gene;Acc:101842739]	protein_coding			Slc38a5	101842739	ENSG00000017483	SLC38A5	92745	134.181	0.571545	0.422957	1.35131	0.176597	0.258049
ENSMAUG00000000380	Slco5a1	8564981	8725213	101832079	solute carrier organic anion transporter family member 5A1 [Source:NCBI gene;Acc:101832079]	protein_coding			Slco5a1	101832079	ENSG00000137571	SLCO5A1	81796	104.1	-0.258709	0.29762	-0.869258	0.384706	0.487822
ENSMAUG00000000381	Igsf9b	3129600	3164767	101840030	immunoglobulin superfamily member 9B [Source:NCBI gene;Acc:101840030]	protein_coding			Igsf9b	101840030	ENSG00000080854	IGSF9B	22997	6.04574	-1.20078	0.841879	-1.42631	0.15378	0.229927
ENSMAUG00000000382	Prob1	935723	938905	101835380	proline rich basic protein 1 [Source:NCBI gene;Acc:101835380]	protein_coding			Prob1	101835380	ENSG00000228672	PROB1	389333	41.9413	-0.858902	0.236974	-3.62446	0.000289565	0.000933897
ENSMAUG00000000383	Stat6	3824416	3839340	101832739	signal transducer and activator of transcription 6 [Source:NCBI gene;Acc:101832739]	protein_coding			Stat6	101832739	ENSG00000166888	STAT6	6778	6611.9	0.210534	0.0725815	2.90066	0.0037238	0.00923645
ENSMAUG00000000385	Mcts1	1480754	1492975	101843897	MCTS1 re-initiation and release factor [Source:NCBI gene;Acc:101843897]	protein_coding			Mcts1	101843897	ENSG00000232119	MCTS1	28985	498.893	0.964173	0.131954	7.30688	2.73426e-13	4.13795e-12
ENSMAUG00000000386	Polr1h	528032	532691	101844884	zinc ribbon domain containing 1 [Source:NCBI gene;Acc:101844884]	protein_coding			Polr1h	101844884	ENSG00000066379	POLR1H	30834	635.505	1.02332	0.156079	6.55644	5.51067e-11	5.9083e-10
ENSMAUG00000000387	Bcorl1	9840771	9886053		BCL6 co-repressor-like 1 [Source:MGI Symbol;Acc:MGI:2443910]	protein_coding			Bcorl1		ENSG00000085185	BCORL1	63035	555.299	-0.882646	0.22381	-3.94373	8.02238e-05	0.000289806
ENSMAUG00000000388	Cfap20dc	5123213	5360203	101831945	chromosome unknown C3orf67 homolog [Source:NCBI gene;Acc:101831945]	protein_coding			Cfap20dc	101831945	ENSG00000163689	CFAP20DC	200844	269.808	-0.865502	0.295313	-2.93079	0.00338102	0.00848571
ENSMAUG00000000391	Spcs1	687056	688662	101843719	signal peptidase complex subunit 1 [Source:NCBI gene;Acc:101843719]	protein_coding			Spcs1	101843719	ENSG00000114902	SPCS1	28972	4245.34	0.310566	0.149176	2.08188	0.0373534	0.0694738
ENSMAUG00000000394	Ndufa9	1710082	1732192	101833965	NADH:ubiquinone oxidoreductase subunit A9 [Source:NCBI gene;Acc:101833965]	protein_coding			Ndufa9	101833965	ENSG00000139180	NDUFA9	4704	3032.02	0.428258	0.0728046	5.88229	4.04634e-09	3.2296e-08
ENSMAUG00000000395	NDOR1	5368	6982	101823625	NADPH-dependent diflavin oxidoreductase 1 [Source:NCBI gene;Acc:101823625]	protein_coding				101823625	ENSG00000188566	NDOR1	27158	653.259	-0.391658	0.180409	-2.17095	0.0299351	0.0574114
ENSMAUG00000000398	Msmb	5490704	5505210	101844676	microseminoprotein beta [Source:NCBI gene;Acc:101844676]	protein_coding			Msmb	101844676	ENSG00000263639	MSMB	4477	7.79084	2.56519	1.44468	1.77562	0.0757958	0.126743
ENSMAUG00000000399	Trit1	241427	288061	101827971	tRNA isopentenyltransferase 1 [Source:NCBI gene;Acc:101827971]	protein_coding			Trit1	101827971	ENSG00000043514	TRIT1	54802	772.685	0.127527	0.101995	1.25032	0.211182	0.299276
ENSMAUG00000000400	Klf10	13194674	13200897	101841002	Kruppel like factor 10 [Source:NCBI gene;Acc:101841002]	protein_coding			Klf10	101841002	ENSG00000155090	KLF10	7071	3904.37	-0.0998729	0.179985	-0.554897	0.578965	0.672503
ENSMAUG00000000401	Ippk	3505428	3549731	101834689	inositol-pentakisphosphate 2-kinase [Source:NCBI gene;Acc:101834689]	protein_coding			Ippk	101834689	ENSG00000127080	IPPK	64768	561.097	0.250067	0.0829418	3.01497	0.00257005	0.00665236
ENSMAUG00000000402	RPA3	4575224	4578428	101833793	replication protein A3 [Source:NCBI gene;Acc:101833793]	protein_coding				101833793	ENSG00000106399	RPA3	6119	632.611	0.636614	0.12738	4.99774	5.80064e-07	3.1922e-06
ENSMAUG00000000403	NDUFV1	197	1647	101827130	NADH dehydrogenase [ubiquinone] flavoprotein 1, mitochondrial [Source:NCBI gene;Acc:101827130]	protein_coding				101827130	ENSG00000167792	NDUFV1	4723	2778.86	-0.0490015	0.165502	-0.296079	0.76717	0.828992
ENSMAUG00000000404	Zfp599	7901172	7916207		zinc finger protein 599 [Source:MGI Symbol;Acc:MGI:2679006]	protein_coding								3.56909	0.700076	0.76684	0.912936	0.361276	0.464056
ENSMAUG00000000406	S1pr1	533444	538067	101830449	sphingosine-1-phosphate receptor 1 [Source:NCBI gene;Acc:101830449]	protein_coding			S1pr1	101830449	ENSG00000170989	S1PR1	1901	5750.13	-0.424539	0.325083	-1.30594	0.191573	0.275927
ENSMAUG00000000408	Bphl	19026368	19054326	101834783	biphenyl hydrolase like [Source:NCBI gene;Acc:101834783]	protein_coding			Bphl	101834783	ENSG00000137274	BPHL	670	1119.64	-0.352931	0.126947	-2.78014	0.00543351	0.0129144
ENSMAUG00000000409	Ccdc148	19124299	19306993	101828531	coiled-coil domain containing 148 [Source:NCBI gene;Acc:101828531]	protein_coding			Ccdc148	101828531	ENSG00000153237	CCDC148	130940	131.103	0.943298	0.305752	3.08517	0.00203433	0.00541056
ENSMAUG00000000410	Thsd1	168147	214187	101836088	thrombospondin type 1 domain containing 1 [Source:NCBI gene;Acc:101836088]	protein_coding			Thsd1	101836088	ENSG00000136114	THSD1	55901	2957.39	-1.18004	0.187268	-6.30136	2.95047e-10	2.82845e-09
ENSMAUG00000000411	Coq7	464357	473231	101826192	coenzyme Q7, hydroxylase [Source:NCBI gene;Acc:101826192]	protein_coding			Coq7	101826192	ENSG00000167186	COQ7	10229	1195.67	-0.0422582	0.141102	-0.299488	0.764568	0.827392
ENSMAUG00000000412	SYTL2	802286	905867	101838136	synaptotagmin like 2 [Source:NCBI gene;Acc:101838136]	protein_coding				101838136	ENSG00000137501	SYTL2	54843	537.856	0.923404	0.25965	3.55634	0.000376059	0.00118528
ENSMAUG00000000413	ELAC1	2191	3625			protein_coding					ENSG00000141642	ELAC1	55520	57.3115	-0.572175	0.253141	-2.2603	0.0238028	0.0471822
ENSMAUG00000000415	Zfp131	5656666	5684748	101840486	zinc finger protein 131 [Source:NCBI gene;Acc:101840486]	protein_coding			Zfp131	101840486	ENSG00000172262	ZNF131	7690	1162.18	-0.017079	0.152856	-0.111733	0.911035	0.936501
ENSMAUG00000000416	Gapvd1	1296080	1350605		GTPase activating protein and VPS9 domains 1 [Source:MGI Symbol;Acc:MGI:1913941]	protein_coding			Gapvd1		ENSG00000165219	GAPVD1	26130	1327.37	0.0347422	0.31715	0.109545	0.91277	0.937664
ENSMAUG00000000417	Man1a2	1135401	1243912		mannosidase, alpha, class 1A, member 2 [Source:MGI Symbol;Acc:MGI:104676]	protein_coding			Man1a2		ENSG00000198162	MAN1A2	10905	692.772	0.179221	0.251856	0.711601	0.476712	0.579349
ENSMAUG00000000419	MCOLN1	1555	6539	106022989	mucolipin-1-like [Source:NCBI gene;Acc:106022989]	protein_coding				106022989	ENSG00000090674	MCOLN1	57192	175.33	-0.226077	0.143824	-1.5719	0.115974	0.181468
ENSMAUG00000000420	Setx	2357711	2409985		senataxin [Source:MGI Symbol;Acc:MGI:2443480]	protein_coding			Setx		ENSG00000107290	SETX	23064	1321.92	0.137875	0.131712	1.0468	0.295193	0.395653
ENSMAUG00000000422	Gnao1	277415	432096	101830536	G protein subunit alpha o1 [Source:NCBI gene;Acc:101830536]	protein_coding								3993.21	-1.45078	0.240333	-6.03656	1.57434e-09	1.3433e-08
ENSMAUG00000000423	Rasgrp3	10997324	11071334	101834186	RAS guanyl releasing protein 3 [Source:NCBI gene;Acc:101834186]	protein_coding			Rasgrp3	101834186	ENSG00000152689	RASGRP3	25780	2273.41	-0.157709	0.275808	-0.571805	0.567454	0.66216
ENSMAUG00000000424	Taf3	2844546	2986914	101834805	TATA-box binding protein associated factor 3 [Source:NCBI gene;Acc:101834805]	protein_coding			Taf3	101834805	ENSG00000165632	TAF3	83860	1023.86	-0.140267	0.15133	-0.926897	0.35398	0.457118
ENSMAUG00000000425	Smco4	1437319	1497294		single-pass membrane protein with coiled-coil domains 4 [Source:MGI Symbol;Acc:MGI:3039636]	protein_coding			Smco4		ENSG00000166002	SMCO4	56935	2044.18	0.799563	0.190549	4.19611	2.71543e-05	0.000108192
ENSMAUG00000000426	TAX1BP1	49516	64238			protein_coding					ENSG00000106052	TAX1BP1	8887	420.699	-0.186017	0.302525	-0.614883	0.538632	0.636855
ENSMAUG00000000428	Sntg2	5391627	5594054		syntrophin, gamma 2 [Source:MGI Symbol;Acc:MGI:1919541]	protein_coding			Sntg2		ENSG00000172554	SNTG2	54221	355.914	-1.82841	0.40572	-4.50659	6.58773e-06	2.9671e-05
ENSMAUG00000000429	Robo2	245970	409656	101842014	roundabout guidance receptor 2 [Source:NCBI gene;Acc:101842014]	protein_coding			Robo2	101842014	ENSG00000185008	ROBO2	6092	174.155	-1.62128	0.367308	-4.41395	1.015e-05	4.41215e-05
ENSMAUG00000000430	Tbc1d20	3079	22087	101832326	TBC1 domain family member 20 [Source:NCBI gene;Acc:101832326]	protein_coding			Tbc1d20	101832326	ENSG00000125875	TBC1D20	128637	8144.64	-0.0934406	0.057031	-1.63842	0.101335	0.161869
ENSMAUG00000000431	Rab38	1029690	1091181	101839690	RAB38, member RAS oncogene family [Source:NCBI gene;Acc:101839690]	protein_coding			Rab38	101839690	ENSG00000123892	RAB38	23682	687.389	0.363896	0.153294	2.37384	0.0176042	0.03635
ENSMAUG00000000432	Barx1	4335306	4338138	101837922	BARX homeobox 1 [Source:NCBI gene;Acc:101837922]	protein_coding			Barx1	101837922	ENSG00000131668	BARX1	56033	7.46237	0.437776	0.567203	0.771815	0.440224	0.543263
ENSMAUG00000000433	Sh3bgrl	4571951	4667274		SH3-binding domain glutamic acid-rich protein like [Source:MGI Symbol;Acc:MGI:1930849]	protein_coding			Sh3bgrl		ENSG00000131171	SH3BGRL	6451	4780.38	0.0756828	0.121174	0.62458	0.532247	0.631196
ENSMAUG00000000434	Bhlhb9	32022	36597	101836612	basic helix-loop-helix family member b9 [Source:NCBI gene;Acc:101836612]	protein_coding								557.54	-0.33797	0.120653	-2.80118	0.00509154	0.012218
ENSMAUG00000000435	Cog6	2331413	2374170	101832645	component of oligomeric golgi complex 6 [Source:NCBI gene;Acc:101832645]	protein_coding			Cog6	101832645	ENSG00000133103	COG6	57511	1210.73	0.0600345	0.159885	0.375484	0.707301	0.78238
ENSMAUG00000000436	Efr3b	8804787	8875927	101828480	EFR3 homolog B [Source:NCBI gene;Acc:101828480]	protein_coding			Efr3b	101828480	ENSG00000084710	EFR3B	22979	142.359	-0.00092256	0.352047	-0.00262056	0.997909	0.998384
ENSMAUG00000000438	Exoc3l	561888	567736	101824000	exocyst complex component 3 like 1 [Source:NCBI gene;Acc:101824000]	protein_coding			Exoc3l	101824000	ENSG00000179044	EXOC3L1	283849	2617.27	-1.38687	0.256167	-5.41393	6.1655e-08	4.00599e-07
ENSMAUG00000000439	Fto	3005837	3356265	101835182	FTO alpha-ketoglutarate dependent dioxygenase [Source:NCBI gene;Acc:101835182]	protein_coding			Fto	101835182	ENSG00000140718	FTO	79068	1707.92	-0.598107	0.121268	-4.93212	8.13423e-07	4.34791e-06
ENSMAUG00000000440	Ptk7	10832393	10894226	101844288	protein tyrosine kinase 7 (inactive) [Source:NCBI gene;Acc:101844288]	protein_coding			Ptk7	101844288	ENSG00000112655	PTK7	5754	4239.78	-0.802734	0.120399	-6.66727	2.60612e-11	2.94666e-10
ENSMAUG00000000441	Nacad	1084211	1092650	101840980	NAC alpha domain containing [Source:NCBI gene;Acc:101840980]	protein_coding			Nacad	101840980	ENSG00000136274	NACAD	23148	301.075	-1.14943	0.190001	-6.04959	1.45215e-09	1.247e-08
ENSMAUG00000000442	Pde12	6641848	6646198	101823660	phosphodiesterase 12 [Source:NCBI gene;Acc:101823660]	protein_coding			Pde12	101823660	ENSG00000174840	PDE12	201626	153.294	0.320501	0.59613	0.537635	0.590829	0.682672
ENSMAUG00000000443	TMEM131	3028	5811			protein_coding					ENSG00000075568	TMEM131	23505	1035.55	0.405088	0.107681	3.76192	0.000168613	0.00056953
ENSMAUG00000000444	Fndc5	2471174	2478087	101831417	fibronectin type III domain containing 5 [Source:NCBI gene;Acc:101831417]	protein_coding			Fndc5	101831417	ENSG00000160097	FNDC5	252995	123.636	-1.48195	0.660295	-2.24438	0.0248082	0.0487925
ENSMAUG00000000445	Adgrl1	315363	358119	101838116	adhesion G protein-coupled receptor L1 [Source:NCBI gene;Acc:101838116]	protein_coding			Adgrl1	101838116	ENSG00000072071	ADGRL1	22859	1238.28	-0.327598	0.132978	-2.46355	0.0137569	0.0292179
ENSMAUG00000000446	HIBADH	125347	220979	101826059	3-hydroxyisobutyrate dehydrogenase [Source:NCBI gene;Acc:101826059]	protein_coding				101826059	ENSG00000106049	HIBADH	11112	1765.5	-0.397194	0.125703	-3.15977	0.00157892	0.00432351
ENSMAUG00000000447	Tbc1d2b	556621	634397	101827698	TBC1 domain family member 2B [Source:NCBI gene;Acc:101827698]	protein_coding			Tbc1d2b	101827698	ENSG00000167202	TBC1D2B	23102	5426.3	0.25086	0.1096	2.28886	0.0220873	0.0441566
ENSMAUG00000000448	Adgrf1	7292118	7334601	101832978	adhesion G protein-coupled receptor F1 [Source:NCBI gene;Acc:101832978]	protein_coding			Adgrf1	101832978	ENSG00000153292	ADGRF1	266977	5.04923	-1.68605	0.935825	-1.80167	0.0715978	0.120877
ENSMAUG00000000449	Smg1	779235	844619		SMG1 homolog, phosphatidylinositol 3-kinase-related kinase (C. elegans) [Source:MGI Symbol;Acc:MGI:1919742]	protein_coding			Smg1		ENSG00000157106	SMG1	23049	909.352	0.112993	0.332928	0.339391	0.734315	0.803862
ENSMAUG00000000450	Arhgef3	7156463	7317826	101835782	Rho guanine nucleotide exchange factor 3 [Source:NCBI gene;Acc:101835782]	protein_coding			Arhgef3	101835782	ENSG00000163947	ARHGEF3	50650	5033.51	-0.0301469	0.161732	-0.186401	0.852131	0.894707
ENSMAUG00000000451	Kirrel	3673279	3732841	101842540	kirre like nephrin family adhesion molecule 1 [Source:NCBI gene;Acc:101842540]	protein_coding			Kirrel	101842540	ENSG00000183853	KIRREL1	55243	2270.91	-0.554762	0.261642	-2.12031	0.0339802	0.0640585
ENSMAUG00000000452	Lama1	1831961	1967656		laminin, alpha 1 [Source:MGI Symbol;Acc:MGI:99892]	protein_coding			Lama1		ENSG00000101680	LAMA1	284217	65.252	0.747746	0.289483	2.58304	0.0097935	0.0216472
ENSMAUG00000000453	Wdyhv1	3458342	3478323	101831970	WDYHV motif containing 1 [Source:NCBI gene;Acc:101831970]	protein_coding			Wdyhv1	101831970	ENSG00000156795	NTAQ1	55093	383.535	0.329535	0.113295	2.90865	0.00362994	0.00903493
ENSMAUG00000000454	Matn2	16329411	16453526	101823643	matrilin 2 [Source:NCBI gene;Acc:101823643]	protein_coding			Matn2	101823643	ENSG00000132561	MATN2	4147	3697.02	-1.27774	0.495361	-2.57941	0.00989704	0.0218534
ENSMAUG00000000455	Fzd1	3831712	3833673	101832756	frizzled class receptor 1 [Source:NCBI gene;Acc:101832756]	protein_coding			Fzd1	101832756	ENSG00000157240	FZD1	8321	1282.36	-1.69127	0.333401	-5.07278	3.92055e-07	2.23014e-06
ENSMAUG00000000456	SLC26A9	51740	62670	101837083	solute carrier family 26 member 9 [Source:NCBI gene;Acc:101837083]	protein_coding				101837083	ENSG00000174502	SLC26A9	115019	2350.69	-0.503782	0.200488	-2.51277	0.0119786	0.0258745
ENSMAUG00000000458	Lin9	2454492	2490030		lin-9 homolog (C. elegans) [Source:MGI Symbol;Acc:MGI:1919818]	protein_coding			Lin9		ENSG00000183814	LIN9	286826	32.9543	0.633423	0.370939	1.70762	0.0877068	0.143375
ENSMAUG00000000460	Gm17660	3807915	3814640		predicted gene, 17660 [Source:MGI Symbol;Acc:MGI:4937294]	protein_coding								35.1233	-0.765496	0.393224	-1.94672	0.0515684	0.091637
ENSMAUG00000000461	Kmo	6965814	6998407	101842536	kynurenine 3-monooxygenase [Source:NCBI gene;Acc:101842536]	protein_coding			Kmo	101842536	ENSG00000117009	KMO	8564	60.2348	1.89991	0.3887	4.88787	1.01934e-06	5.36476e-06
ENSMAUG00000000462	Ndufb7	338672	343982	101826724	NADH:ubiquinone oxidoreductase subunit B7 [Source:NCBI gene;Acc:101826724]	protein_coding			Ndufb7	101826724	ENSG00000099795	NDUFB7	4713	2872.66	0.275916	0.202735	1.36096	0.173525	0.254365
ENSMAUG00000000463	Pkhd1l1	8148679	8284947	101829168	PKHD1 like 1 [Source:NCBI gene;Acc:101829168]	protein_coding			Pkhd1l1	101829168	ENSG00000205038	PKHD1L1	93035	4623.81	-2.67498	0.816874	-3.27465	0.00105793	0.00300891
ENSMAUG00000000464	Pin1	9528404	9540907	101836465	peptidylprolyl cis/trans isomerase, NIMA-interacting 1 [Source:NCBI gene;Acc:101836465]	protein_coding				101836465	ENSG00000127445	PIN1	5300	2473.91	0.262342	0.127849	2.05198	0.040172	0.0739495
ENSMAUG00000000465	Acly	551313	596882	101830495	ATP citrate lyase [Source:NCBI gene;Acc:101830495]	protein_coding			Acly	101830495	ENSG00000131473	ACLY	47	7238.06	0.0262755	0.127669	0.20581	0.836939	0.882283
ENSMAUG00000000466	Pdzd4	727675	762736	101833654	PDZ domain containing 4 [Source:NCBI gene;Acc:101833654]	protein_coding			Pdzd4	101833654	ENSG00000067840	PDZD4	57595	22.8401	-0.021155	0.430855	-0.0491001	0.96084	0.972074
ENSMAUG00000000467	Fbxo27	1477056	1485676	101831719	F-box protein 27 [Source:NCBI gene;Acc:101831719]	protein_coding			Fbxo27	101831719	ENSG00000161243	FBXO27	126433	2253.3	0.971782	0.132287	7.34602	2.04198e-13	3.14859e-12
ENSMAUG00000000468	Dennd2a	1336029	1408470		DENN/MADD domain containing 2A [Source:MGI Symbol;Acc:MGI:2444961]	protein_coding			Dennd2a		ENSG00000146966	DENND2A	27147	2579.44	-1.54643	0.284705	-5.43168	5.58266e-08	3.66284e-07
ENSMAUG00000000469	Spry2	14342510	14347537	101838213	sprouty RTK signaling antagonist 2 [Source:NCBI gene;Acc:101838213]	protein_coding			Spry2	101838213	ENSG00000136158	SPRY2	10253	1464.16	-0.695594	0.112847	-6.16402	7.09194e-10	6.43587e-09
ENSMAUG00000000470	Hs6st2	1790600	2049653	101822801	heparan sulfate 6-O-sulfotransferase 2 [Source:NCBI gene;Acc:101822801]	protein_coding			Hs6st2	101822801	ENSG00000171004	HS6ST2	90161	6.29231	0.0554128	0.759089	0.072999	0.941807	0.958952
ENSMAUG00000000471	Map7d3	583473	606145	101839510	MAP7 domain containing 3 [Source:NCBI gene;Acc:101839510]	protein_coding			Map7d3	101839510	ENSG00000129680	MAP7D3	79649	93.601	-0.778741	0.298442	-2.60936	0.0090713	0.0202641
ENSMAUG00000000472	Dcun1d4	4800801	4883374	101825429	defective in cullin neddylation 1 domain containing 4 [Source:NCBI gene;Acc:101825429]	protein_coding			Dcun1d4	101825429	ENSG00000109184	DCUN1D4	23142	1393.15	-0.696242	0.103362	-6.73598	1.62832e-11	1.901e-10
ENSMAUG00000000473	Lhx2	3779289	3795674	101826559	LIM homeobox 2 [Source:NCBI gene;Acc:101826559]	protein_coding			Lhx2	101826559	ENSG00000106689	LHX2	9355	13.6039	-3.59339	1.33976	-2.68211	0.00731599	0.0167839
ENSMAUG00000000474	Nrip1	24169512	24252431	101829594	nuclear receptor interacting protein 1 [Source:NCBI gene;Acc:101829594]	protein_coding			Nrip1	101829594	ENSG00000180530	NRIP1	8204	991.172	0.0553944	0.206278	0.268543	0.788282	0.845902
ENSMAUG00000000475	Otud4	3945119	3986762	101829359	OTU deubiquitinase 4 [Source:NCBI gene;Acc:101829359]	protein_coding			Otud4	101829359	ENSG00000164164	OTUD4	54726	2463.2	0.503116	0.195368	2.57522	0.0100177	0.0220964
ENSMAUG00000000476	Ly6g6e	410	1430	101826250	sperm acrosome membrane-associated protein 4-like [Source:NCBI gene;Acc:101826250]	protein_coding								22.5733	-1.12041	0.367626	-3.04767	0.0023062	0.00604818
ENSMAUG00000000477	Whamm	7025367	7053431		WAS protein homolog associated with actin, golgi membranes and microtubules [Source:MGI Symbol;Acc:MGI:2142282]	protein_coding			Whamm		ENSG00000156232	WHAMM	123720	1002.9	0.0103549	0.118652	0.087271	0.930456	0.950221
ENSMAUG00000000478	Npr3	8980016	9051916		natriuretic peptide receptor 3 [Source:MGI Symbol;Acc:MGI:97373]	protein_coding			Npr3		ENSG00000113389	NPR3	4883	516.503	-1.30371	0.47226	-2.76057	0.00576999	0.0136086
ENSMAUG00000000479	Urm1	468242	485062	101824581	ubiquitin related modifier 1 [Source:NCBI gene;Acc:101824581]	protein_coding			Urm1	101824581	ENSG00000167118	URM1	81605	1780.61	0.0180986	0.14101	0.128349	0.897873	0.927247
ENSMAUG00000000481	Ccl17	659972	661452	101828037	C-C motif chemokine ligand 17 [Source:NCBI gene;Acc:101828037]	protein_coding			Ccl17	101828037	ENSG00000102970	CCL17	6361	104.888	0.945405	0.393826	2.40057	0.0163698	0.0340738
ENSMAUG00000000483	Clec3b	960692	967419	101836836	C-type lectin domain family 3 member B [Source:NCBI gene;Acc:101836836]	protein_coding			Clec3b	101836836	ENSG00000163815	CLEC3B	7123	2496.79	-1.27179	0.237314	-5.3591	8.36362e-08	5.31672e-07
ENSMAUG00000000484	Pls3	310382	371675	101829681	plastin 3 [Source:NCBI gene;Acc:101829681]	protein_coding			Pls3	101829681	ENSG00000102024	PLS3	5358	8535.61	-0.470471	0.158656	-2.96536	0.00302328	0.00768356
ENSMAUG00000000485	IL1R1	2863	10065	101823176	interleukin 1 receptor type 1 [Source:NCBI gene;Acc:101823176]	protein_coding				101823176	ENSG00000115594	IL1R1	3554	2492.15	0.38078	0.229368	1.66013	0.0968892	0.155951
ENSMAUG00000000487	Wif1	7017881	7073395	101829019	WNT inhibitory factor 1 [Source:NCBI gene;Acc:101829019]	protein_coding			Wif1	101829019	ENSG00000156076	WIF1	11197	1462.58	-2.19489	0.271807	-8.0752	6.73647e-16	1.48566e-14
ENSMAUG00000000488	Hacd4	2894671	2946907	101824264	3-hydroxyacyl-CoA dehydratase 4 [Source:NCBI gene;Acc:101824264]	protein_coding			Hacd4	101824264	ENSG00000188921	HACD4	401494	153.468	0.548305	0.47224	1.16107	0.245612	0.339251
ENSMAUG00000000489	Aen	4297182	4304374	101823397	apoptosis enhancing nuclease [Source:NCBI gene;Acc:101823397]	protein_coding			Aen	101823397	ENSG00000181026	AEN	64782	1366.61	0.639842	0.158234	4.04365	5.26265e-05	0.000197685
ENSMAUG00000000490	Rnf41	3192763	3213026	101825425	ring finger protein 41 [Source:NCBI gene;Acc:101825425]	protein_coding			Rnf41	101825425	ENSG00000181852	RNF41	10193	3375.9	0.0401834	0.079957	0.502563	0.615271	0.70433
ENSMAUG00000000493	Med17	1187638	1215260		mediator complex subunit 17 [Source:MGI Symbol;Acc:MGI:2182585]	protein_coding								908.406	-0.214364	0.0730906	-2.93285	0.00335868	0.00843684
ENSMAUG00000000494	Snrnp25	597513	600164		small nuclear ribonucleoprotein 25 (U11/U12) [Source:MGI Symbol;Acc:MGI:1925622]	protein_coding			Snrnp25		ENSG00000161981	SNRNP25	79622	1010.57	0.450234	0.170717	2.63731	0.00835656	0.018868
ENSMAUG00000000495	Zdhhc21	2421783	2469534	101824822	zinc finger DHHC-type palmitoyltransferase 21 [Source:NCBI gene;Acc:101824822]	protein_coding			Zdhhc21	101824822	ENSG00000175893	ZDHHC21	340481	253.025	0.418317	0.481683	0.868448	0.385149	0.488198
ENSMAUG00000000497	DVL2	357	4480			protein_coding					ENSG00000004975	DVL2	1856	331.161	-0.293136	0.103858	-2.82246	0.00476561	0.0115077
ENSMAUG00000000498	Tmed9	1785164	1789475	101831598	transmembrane p24 trafficking protein 9 [Source:NCBI gene;Acc:101831598]	protein_coding			Tmed9	101831598	ENSG00000184840	TMED9	54732	7998.08	0.447072	0.128481	3.47968	0.000502009	0.00154295
ENSMAUG00000000499	Zdhhc15	367880	459507	101834518	zinc finger DHHC-type palmitoyltransferase 15 [Source:NCBI gene;Acc:101834518]	protein_coding			Zdhhc15	101834518	ENSG00000102383	ZDHHC15	158866	39.4124	-0.594681	0.427479	-1.39114	0.164184	0.242851
ENSMAUG00000000500	Ndrg2	1018706	1028039	101838985	NDRG family member 2 [Source:NCBI gene;Acc:101838985]	protein_coding			Ndrg2	101838985	ENSG00000165795	NDRG2	57447	6553.81	-1.08343	0.152919	-7.085	1.39046e-12	1.90621e-11
ENSMAUG00000000502	Gm10135	5410407	5420747		predicted gene 10135 [Source:MGI Symbol;Acc:MGI:3710643]	protein_coding								355.781	-0.173447	0.278815	-0.622084	0.533887	0.63263
ENSMAUG00000000503	Rcor3	2939602	2980507	101838163	REST corepressor 3 [Source:NCBI gene;Acc:101838163]	protein_coding			Rcor3	101838163	ENSG00000117625	RCOR3	55758	928.742	-0.785866	0.1027	-7.65206	1.97781e-14	3.58492e-13
ENSMAUG00000000504	Acin1	1298029	1353025		apoptotic chromatin condensation inducer 1 [Source:MGI Symbol;Acc:MGI:1891824]	protein_coding			Acin1		ENSG00000100813	ACIN1	22985	2998.58	0.101133	0.0987279	1.02436	0.305667	0.406925
ENSMAUG00000000505	Lst1	102259	104184		leukocyte specific transcript 1 [Source:MGI Symbol;Acc:MGI:1096324]	protein_coding			Lst1		ENSG00000204482	LST1	7940	2245.38	1.16899	0.296145	3.94737	7.90142e-05	0.000285929
ENSMAUG00000000507	Trib2	1852977	1875247	101836845	tribbles pseudokinase 2 [Source:NCBI gene;Acc:101836845]	protein_coding			Trib2	101836845	ENSG00000071575	TRIB2	28951	3194.52	-0.94207	0.291998	-3.22629	0.00125405	0.00350705
ENSMAUG00000000509	COL15A1	2864160	2890528			protein_coding					ENSG00000204291	COL15A1	1306	998.579	-0.29564	0.197428	-1.49746	0.134274	0.205106
ENSMAUG00000000510	Fgf18	18745951	18776630	101831487	fibroblast growth factor 18 [Source:NCBI gene;Acc:101831487]	protein_coding			Fgf18	101831487	ENSG00000156427	FGF18	8817	249.551	-1.81888	0.32567	-5.58506	2.33623e-08	1.63853e-07
ENSMAUG00000000511	Smurf1	855455	937897	101838251	SMAD specific E3 ubiquitin protein ligase 1 [Source:NCBI gene;Acc:101838251]	protein_coding			Smurf1	101838251	ENSG00000198742	SMURF1	57154	1012.02	-0.341165	0.335547	-1.01674	0.309276	0.41097
ENSMAUG00000000513	Shisa9	621284	906939	101824657	protein shisa-9 [Source:NCBI gene;Acc:101824657]	protein_coding			Shisa9	101824657	ENSG00000237515	SHISA9	729993	14.0845	-1.73576	0.598667	-2.89938	0.00373907	0.00926579
ENSMAUG00000000515	Nkd1	6166765	6237590	101838599	NKD inhibitor of WNT signaling pathway 1 [Source:NCBI gene;Acc:101838599]	protein_coding			Nkd1	101838599	ENSG00000140807	NKD1	85407	7268.11	-1.31403	0.242528	-5.41808	6.02409e-08	3.92446e-07
ENSMAUG00000000516	Chn2	1814281	2060441	101843500	chimerin 2 [Source:NCBI gene;Acc:101843500]	protein_coding								779.666	-0.554195	0.144109	-3.84567	0.000120223	0.000418845
ENSMAUG00000000517	Dgcr8	7473701	7502983	101836377	DGCR8 microprocessor complex subunit [Source:NCBI gene;Acc:101836377]	protein_coding				101836377	ENSG00000128191	DGCR8	54487	1506.98	0.0615902	0.0731881	0.841534	0.400049	0.502495
ENSMAUG00000000518	Cct4	8214913	8229898	101830326	chaperonin containing TCP1 subunit 4 [Source:NCBI gene;Acc:101830326]	protein_coding			Cct4	101830326	ENSG00000115484	CCT4	10575	7017.6	0.846086	0.0783151	10.8036	3.30917e-27	3.10051e-25
ENSMAUG00000000519	Was	2946056	2956604	101838897	WASP actin nucleation promoting factor [Source:NCBI gene;Acc:101838897]	protein_coding			Was	101838897	ENSG00000015285	WAS	7454	2071.55	1.51417	0.216284	7.00084	2.54429e-12	3.35063e-11
ENSMAUG00000000520	Atg9b	759372	766030	101838024	autophagy related 9B [Source:NCBI gene;Acc:101838024]	protein_coding			Atg9b	101838024	ENSG00000181652	ATG9B	285973	322.56	1.22685	0.430829	2.84766	0.00440425	0.0107068
ENSMAUG00000000522	Tyw3	3464935	3478781		tRNA-yW synthesizing protein 3 homolog (S. cerevisiae) [Source:MGI Symbol;Acc:MGI:2445040]	protein_coding			Tyw3		ENSG00000162623	TYW3	127253	449.221	0.0334515	0.183979	0.181822	0.855722	0.897467
ENSMAUG00000000523	Sdsl	8865101	8878655	101840196	serine dehydratase like [Source:NCBI gene;Acc:101840196]	protein_coding			Sdsl	101840196	ENSG00000139410	SDSL	113675	151.726	-0.0923809	0.233727	-0.395251	0.692658	0.770027
ENSMAUG00000000524	Ssh1	2471127	2523317	101822775	slingshot protein phosphatase 1 [Source:NCBI gene;Acc:101822775]	protein_coding			Ssh1	101822775	ENSG00000084112	SSH1	54434	1464.6	-0.166729	0.142531	-1.16977	0.242092	0.3352
ENSMAUG00000000525	Chst10	6199709	6225890	101829087	carbohydrate sulfotransferase 10 [Source:NCBI gene;Acc:101829087]	protein_coding			Chst10	101829087	ENSG00000115526	CHST10	9486	131.405	-0.594837	0.291069	-2.04363	0.0409903	0.0752767
ENSMAUG00000000526	CHD9	3619988	3759930	101836126	chromodomain helicase DNA binding protein 9 [Source:NCBI gene;Acc:101836126]	protein_coding				101836126	ENSG00000177200	CHD9	80205	963.821	0.362068	0.205142	1.76496	0.0775704	0.129211
ENSMAUG00000000528	Dnah5	7033148	7298482		dynein, axonemal, heavy chain 5 [Source:MGI Symbol;Acc:MGI:107718]	protein_coding			Dnah5		ENSG00000039139	DNAH5	1767	327.897	-0.95466	0.49368	-1.93376	0.0531424	0.0940251
ENSMAUG00000000529	Mpig6b	228367	230659	101826065	megakaryocyte and platelet inhibitory receptor G6b [Source:NCBI gene;Acc:101826065]	protein_coding			Mpig6b	101826065	ENSG00000204420	MPIG6B	80739	357.834	-1.21546	0.318519	-3.81596	0.000135653	0.000466991
ENSMAUG00000000530	Ranbp1	7509350	7517717	101836822	RAN binding protein 1 [Source:NCBI gene;Acc:101836822]	protein_coding			Ranbp1	101836822	ENSG00000099901	RANBP1	5902	3075.71	1.11392	0.138046	8.0692	7.07609e-16	1.55822e-14
ENSMAUG00000000532	Tmem53	4025351	4044699	101836234	transmembrane protein 53 [Source:NCBI gene;Acc:101836234]	protein_coding			Tmem53	101836234	ENSG00000126106	TMEM53	79639	335.642	-0.412223	0.201126	-2.04958	0.0404058	0.0743198
ENSMAUG00000000535	Alas2	414761	437754	101838716	5'-aminolevulinate synthase 2 [Source:NCBI gene;Acc:101838716]	protein_coding			Alas2	101838716	ENSG00000158578	ALAS2	212	1375.12	-3.4308	0.544459	-6.3013	2.95151e-10	2.82845e-09
ENSMAUG00000000536	Gjb5	677012	679903	101827948	gap junction protein beta 5 [Source:NCBI gene;Acc:101827948]	protein_coding			Gjb5	101827948	ENSG00000189280	GJB5	2709	439.28	-0.618295	0.229175	-2.69791	0.00697756	0.0161029
ENSMAUG00000000537	ASXL1	1121574	1132296			protein_coding					ENSG00000171456	ASXL1	171023	66.4678	0.151627	0.38338	0.395501	0.692473	0.769938
ENSMAUG00000000538	EIF2S1	6658220	6659234			protein_coding					ENSG00000134001	EIF2S1	1965	19.3488	0.888738	0.28467	3.12199	0.00179632	0.00485197
ENSMAUG00000000539	Gm36210	882551	887488		predicted gene, 36210 [Source:MGI Symbol;Acc:MGI:5595369]	protein_coding			Gm36210		ENSG00000283567	C19orf85	111064650	8.56815	1.25031	0.492033	2.54111	0.01105	0.024109
ENSMAUG00000000540	Ppp2r2b	17096313	17146215		protein phosphatase 2, regulatory subunit B, beta [Source:MGI Symbol;Acc:MGI:1920180]	protein_coding			Ppp2r2b		ENSG00000156475	PPP2R2B	5521	22.8911	-0.457772	0.440264	-1.03977	0.298448	0.39907
ENSMAUG00000000541	Ttll11	5633006	5887363		tubulin tyrosine ligase-like family, member 11 [Source:MGI Symbol;Acc:MGI:1921660]	protein_coding			Ttll11		ENSG00000175764	TTLL11	158135	572.971	-0.251554	0.159595	-1.5762	0.114979	0.18016
ENSMAUG00000000542	Ctsc	1218051	1250318	101839953	cathepsin C [Source:NCBI gene;Acc:101839953]	protein_coding			Ctsc	101839953	ENSG00000109861	CTSC	1075	11916.3	2.02326	0.145126	13.9414	3.55085e-44	3.26456e-41
ENSMAUG00000000543	Wdfy1	473651	519309	101829738	WD repeat and FYVE domain containing 1 [Source:NCBI gene;Acc:101829738]	protein_coding			Wdfy1	101829738	ENSG00000085449	WDFY1	57590	2562.55	-0.162601	0.120663	-1.34756	0.1778	0.259442
ENSMAUG00000000544	Nrsn2	78354	85755	101832589	neurensin 2 [Source:NCBI gene;Acc:101832589]	protein_coding			Nrsn2	101832589	ENSG00000125841	NRSN2	80023	29.9261	-0.182513	0.715276	-0.255164	0.798596	0.853608
ENSMAUG00000000545	Uxs1	1384239	1452469		UDP-glucuronate decarboxylase 1 [Source:MGI Symbol;Acc:MGI:1915133]	protein_coding			Uxs1		ENSG00000115652	UXS1	80146	1171.09	-0.574568	0.19493	-2.94756	0.00320296	0.00808664
ENSMAUG00000000546	Pcdhgb7	21933412	21936485		protocadherin gamma subfamily B, 7 [Source:MGI Symbol;Acc:MGI:1935199]	protein_coding			Pcdhgb7		ENSG00000254122	PCDHGB7	56099	719.008	-0.901332	0.293615	-3.06978	0.00214219	0.00566602
ENSMAUG00000000547	Lamtor2	5101190	5103980	101828742	late endosomal/lysosomal adaptor, MAPK and MTOR activator 2 [Source:NCBI gene;Acc:101828742]	protein_coding			Lamtor2	101828742	ENSG00000116586	LAMTOR2	28956	2899.89	0.625911	0.166893	3.75038	0.000176565	0.00059339
ENSMAUG00000000548	Eif4h	4851812	4869707		eukaryotic translation initiation factor 4H [Source:MGI Symbol;Acc:MGI:1341822]	protein_coding			Eif4h		ENSG00000106682	EIF4H	7458	2444.1	0.161987	0.081238	1.99398	0.0461541	0.0833448
ENSMAUG00000000549	Kcp	10326969	10355203	101825758	kielin cysteine rich BMP regulator [Source:NCBI gene;Acc:101825758]	protein_coding			Kcp	101825758	ENSG00000135253	KCP	375616	44.0833	-0.160802	0.301911	-0.532613	0.594302	0.685446
ENSMAUG00000000550	Tox3	4372146	4472784	101836734	TOX high mobility group box family member 3 [Source:NCBI gene;Acc:101836734]	protein_coding			Tox3	101836734	ENSG00000103460	TOX3	27324	411.865	-0.0756539	0.234398	-0.322758	0.746878	0.8137
ENSMAUG00000000551	Gspt1	3466917	3496556	101832837	G1 to S phase transition 1 [Source:NCBI gene;Acc:101832837]	protein_coding			Gspt1	101832837	ENSG00000103342	GSPT1	2935	1566.71	0.666929	0.16236	4.10771	3.99605e-05	0.000153758
ENSMAUG00000000552	Ddx27	793594	811238	101841354	DEAD-box helicase 27 [Source:NCBI gene;Acc:101841354]	protein_coding			Ddx27	101841354	ENSG00000124228	DDX27	55661	2536.18	0.109373	0.100229	1.09123	0.27517	0.373512
ENSMAUG00000000553	Tcof1	12862317	12894608	101832113	treacle ribosome biogenesis factor 1 [Source:NCBI gene;Acc:101832113]	protein_coding			Tcof1	101832113	ENSG00000070814	TCOF1	6949	1726.73	0.496168	0.0962223	5.15647	2.51648e-07	1.47715e-06
ENSMAUG00000000555	Akr1e1	5656282	5687411	101843859	aldo-keto reductase family 1 member E2 [Source:NCBI gene;Acc:101843859]	protein_coding			Akr1e1	101843859	ENSG00000165568	AKR1E2	83592	338.294	0.0288603	0.209108	0.138016	0.890228	0.9222
ENSMAUG00000000556	St8sia3	9512437	9524356	101833937	ST8 alpha-N-acetyl-neuraminide alpha-2,8-sialyltransferase 3 [Source:NCBI gene;Acc:101833937]	protein_coding			St8sia3	101833937	ENSG00000177511	ST8SIA3	51046	4.68676	-0.351174	0.940369	-0.373443	0.708819	0.783655
ENSMAUG00000000557	Ripk1	19058385	19088141	101835042	receptor interacting serine/threonine kinase 1 [Source:NCBI gene;Acc:101835042]	protein_coding			Ripk1	101835042	ENSG00000137275	RIPK1	8737	2586.04	0.0965635	0.245541	0.393269	0.694121	0.771304
ENSMAUG00000000558	Eif2ak3	11194314	11259009		eukaryotic translation initiation factor 2 alpha kinase 3 [Source:MGI Symbol;Acc:MGI:1341830]	protein_coding			Eif2ak3		ENSG00000172071	EIF2AK3	9451	1303.17	-0.131689	0.166178	-0.792455	0.428095	0.531416
ENSMAUG00000000559	Chtf8	12318033	12328511	101836817	chromosome transmission fidelity factor 8 [Source:NCBI gene;Acc:101836817]	protein_coding			Chtf8	101836817	ENSG00000168802	CHTF8	54921	4416.89	0.311398	0.0741339	4.20048	2.66347e-05	0.000106322
ENSMAUG00000000560	Ophn1	4139578	4398063		oligophrenin 1 [Source:MGI Symbol;Acc:MGI:2151070]	protein_coding			Ophn1		ENSG00000079482	OPHN1	4983	638.158	-0.0537937	0.0907731	-0.592617	0.553437	0.649622
ENSMAUG00000000562	TARS1	8521632	8527549			protein_coding					ENSG00000113407	TARS1	6897	328.313	0.995853	0.274873	3.62296	0.000291253	0.000938517
ENSMAUG00000000563	Ddah2	231839	235042	101826685	dimethylarginine dimethylaminohydrolase 2 [Source:NCBI gene;Acc:101826685]	protein_coding			Ddah2	101826685	ENSG00000213722	DDAH2	23564	4403.13	-1.22352	0.224428	-5.45174	4.98802e-08	3.2977e-07
ENSMAUG00000000564	Tbk1	9407666	9445649	101842633	TANK binding kinase 1 [Source:NCBI gene;Acc:101842633]	protein_coding			Tbk1	101842633	ENSG00000183735	TBK1	29110	1966.45	0.383949	0.122478	3.13484	0.00171945	0.00467181
ENSMAUG00000000565	PIM1	165	4172	101836687	serine/threonine-protein kinase pim-1 [Source:NCBI gene;Acc:101836687]	protein_coding				101836687	ENSG00000137193	PIM1	5292	1370.54	1.95324	0.250853	7.7864	6.89459e-15	1.33799e-13
ENSMAUG00000000566	Hmox1	8609298	8616131	101833770	heme oxygenase 1 [Source:NCBI gene;Acc:101833770]	protein_coding			Hmox1	101833770	ENSG00000100292	HMOX1	3162	6092.52	1.76057	0.239377	7.3548	1.91209e-13	2.97323e-12
ENSMAUG00000000567	Ppwd1	9431799	9455513	101830656	peptidylprolyl isomerase domain and WD repeat containing 1 [Source:NCBI gene;Acc:101830656]	protein_coding			Ppwd1	101830656	ENSG00000113593	PPWD1	23398	613.531	0.440607	0.146655	3.00438	0.00266121	0.00685938
ENSMAUG00000000568	Slc35b4	1876512	1897579	101840041	solute carrier family 35 member B4 [Source:NCBI gene;Acc:101840041]	protein_coding			Slc35b4	101840041	ENSG00000205060	SLC35B4	84912	847.586	0.507363	0.0954301	5.31659	1.05729e-07	6.60974e-07
ENSMAUG00000000569	Plscr1	2337592	2360417	101834040	phospholipid scramblase 1 [Source:NCBI gene;Acc:101834040]	protein_coding			Plscr1	101834040	ENSG00000188313	PLSCR1	5359	434.949	0.371467	0.147313	2.52161	0.0116818	0.0253105
ENSMAUG00000000570	Zdhhc8	7521941	7535372	101837345	zinc finger DHHC-type palmitoyltransferase 8 [Source:NCBI gene;Acc:101837345]	protein_coding			Zdhhc8	101837345	ENSG00000099904	ZDHHC8	29801	4702.82	-0.769503	0.104652	-7.35294	1.93891e-13	3.00541e-12
ENSMAUG00000000571	Gtpbp4	9908972	9930584	101824427	GTP binding protein 4 [Source:NCBI gene;Acc:101824427]	protein_coding			Gtpbp4	101824427	ENSG00000107937	GTPBP4	23560	1777.92	0.720487	0.0708625	10.1674	2.77224e-24	1.91454e-22
ENSMAUG00000000572	Rit1	5250155	5284683	101831155	Ras like without CAAX 1 [Source:NCBI gene;Acc:101831155]	protein_coding			Rit1	101831155	ENSG00000143622	RIT1	6016	4893.59	0.0732329	0.0913068	0.802052	0.422523	0.525563
ENSMAUG00000000574	Nek9	535441	572419	101832420	NIMA related kinase 9 [Source:NCBI gene;Acc:101832420]	protein_coding			Nek9	101832420	ENSG00000119638	NEK9	91754	4807.7	-0.49898	0.144366	-3.45635	0.000547549	0.00166897
ENSMAUG00000000575	Cdc42se1	3230262	3235045	101828943	CDC42 small effector 1 [Source:NCBI gene;Acc:101828943]	protein_coding			Cdc42se1	101828943	ENSG00000197622	CDC42SE1	56882	8411.09	0.644368	0.114651	5.62027	1.90656e-08	1.3621e-07
ENSMAUG00000000576	Sdhaf4	1551528	1558013		succinate dehydrogenase complex assembly factor 4 [Source:MGI Symbol;Acc:MGI:1915252]	protein_coding			Sdhaf4		ENSG00000154079	SDHAF4	135154	479.502	-0.262565	0.138257	-1.89911	0.0575496	0.100613
ENSMAUG00000000577	MON2	8126394	8154427			protein_coding					ENSG00000061987	MON2	23041	203.73	-0.46869	0.511836	-0.915703	0.359823	0.462674
ENSMAUG00000000578	Rdh12	4721357	4733914	101824957	retinol dehydrogenase 12 [Source:NCBI gene;Acc:101824957]	protein_coding			Rdh12	101824957	ENSG00000139988	RDH12	145226	152.868	0.728842	0.263832	2.76253	0.00573558	0.0135404
ENSMAUG00000000581	Egfr	13899492	14065957	101838749	epidermal growth factor receptor [Source:NCBI gene;Acc:101838749]	protein_coding			Egfr	101838749	ENSG00000146648	EGFR	1956	291.669	-0.927295	0.491578	-1.88636	0.0592458	0.103137
ENSMAUG00000000582	Zeb1	753376	807593	101832581	zinc finger E-box binding homeobox 1 [Source:NCBI gene;Acc:101832581]	protein_coding			Zeb1	101832581	ENSG00000148516	ZEB1	6935	2502.06	-0.914611	0.291786	-3.13453	0.0017213	0.0046751
ENSMAUG00000000583	Gpm6b	4211083	4356104	101841622	glycoprotein M6B [Source:NCBI gene;Acc:101841622]	protein_coding			Gpm6b	101841622	ENSG00000046653	GPM6B	2824	1408.44	-0.270672	0.325878	-0.830593	0.406204	0.509084
ENSMAUG00000000584	Gtf2ird2	4390979	4420790		GTF2I repeat domain containing 2 [Source:MGI Symbol;Acc:MGI:2149780]	protein_coding								860.322	-0.612955	0.139462	-4.39514	1.10703e-05	4.7713e-05
ENSMAUG00000000585	Mrpl52	1076376	1079190	101828242	mitochondrial ribosomal protein L52 [Source:NCBI gene;Acc:101828242]	protein_coding			Mrpl52	101828242	ENSG00000172590	MRPL52	122704	2448.34	0.354882	0.193749	1.83166	0.0670018	0.114405
ENSMAUG00000000586	SF3B6	8121122	8127796	101841822	splicing factor 3b subunit 6 [Source:NCBI gene;Acc:101841822]	protein_coding				101841822	ENSG00000115128	SF3B6	51639	2345.01	0.491349	0.11236	4.37298	1.22559e-05	5.22413e-05
ENSMAUG00000000587	ADAM22	850763	876123			protein_coding					ENSG00000008277	ADAM22	53616	5.54523	-0.793463	0.870188	-0.911829	0.361859	0.464764
ENSMAUG00000000588	Rnft2	6702394	6758600	101838598	ring finger protein, transmembrane 2 [Source:NCBI gene;Acc:101838598]	protein_coding			Rnft2	101838598	ENSG00000135119	RNFT2	84900	162.737	0.0227125	0.158602	0.143204	0.886129	0.919509
ENSMAUG00000000589	Cib1	5668122	5672812	101826814	calcium and integrin binding 1 [Source:NCBI gene;Acc:101826814]	protein_coding			Cib1	101826814	ENSG00000185043	CIB1	10519	2181.66	0.62533	0.199541	3.13384	0.00172532	0.00468343
ENSMAUG00000000590	Cd36	6040389	6077436	101829279	CD36 molecule [Source:NCBI gene;Acc:101829279]	protein_coding			Cd36	101829279	ENSG00000135218	CD36	948	19272.8	-1.12823	0.311587	-3.62092	0.000293561	0.000945484
ENSMAUG00000000591	6820408C15Rik	173945	189955	101841411	chromosome unknown C20orf96 homolog [Source:NCBI gene;Acc:101841411]	protein_coding			6820408C15Rik	101841411	ENSG00000196476	C20orf96	140680	699.968	0.290859	0.356292	0.816349	0.4143	0.517392
ENSMAUG00000000592	5730480H06Rik	6331508	6351885	101824944	parkin coregulated like [Source:NCBI gene;Acc:101824944]	protein_coding			5730480H06Rik	101824944	ENSG00000163138	PACRGL	133015	303.782	0.254949	0.102702	2.48241	0.0130497	0.0279013
ENSMAUG00000000593	Ptprk	4749489	5143756	101844077	protein tyrosine phosphatase receptor type K [Source:NCBI gene;Acc:101844077]	protein_coding			Ptprk	101844077	ENSG00000152894	PTPRK	5796	2744.8	-0.92592	0.187974	-4.92579	8.40189e-07	4.48284e-06
ENSMAUG00000000594	Hsd17b13	3652792	3678765	101827337	17-beta-hydroxysteroid dehydrogenase 13 [Source:NCBI gene;Acc:101827337]	protein_coding			Hsd17b13	101827337	ENSG00000170509	HSD17B13	345275	1197.87	-2.21242	0.316759	-6.98455	2.85777e-12	3.73006e-11
ENSMAUG00000000595	Dnajc28	6298653	6301115	101828549	DnaJ heat shock protein family (Hsp40) member C28 [Source:NCBI gene;Acc:101828549]	protein_coding			Dnajc28	101828549	ENSG00000177692	DNAJC28	54943	114.886	-0.256447	0.144983	-1.76881	0.076926	0.128297
ENSMAUG00000000598	CERK	3551	11018	101825724	ceramide kinase [Source:NCBI gene;Acc:101825724]	protein_coding				101825724	ENSG00000100422	CERK	64781	4514.95	0.247973	0.13263	1.86966	0.0615317	0.106361
ENSMAUG00000000599	MDM4	307394	366366			protein_coding					ENSG00000198625	MDM4	4194	84.2044	0.335086	0.309001	1.08441	0.278181	0.376984
ENSMAUG00000000600	TMEM14C	2318680	2319024	101837285	transmembrane protein 14C-like [Source:NCBI gene;Acc:101837285]	protein_coding				101837285	ENSG00000111843	TMEM14C	51522	1007.67	-0.171175	0.112143	-1.5264	0.126911	0.195955
ENSMAUG00000000602	Zfhx3	1420459	1578122		zinc finger homeobox 3 [Source:MGI Symbol;Acc:MGI:99948]	protein_coding			Zfhx3		ENSG00000140836	ZFHX3	463	664.983	-0.689435	0.302937	-2.27584	0.0228556	0.0455009
ENSMAUG00000000603	Slc19a3	3542782	3562196	101833959	solute carrier family 19 member 3 [Source:NCBI gene;Acc:101833959]	protein_coding			Slc19a3	101833959	ENSG00000135917	SLC19A3	80704	678.697	-1.65526	0.221522	-7.4722	7.88637e-14	1.29909e-12
ENSMAUG00000000604	Scn1b	5176771	5186162	101831789	sodium voltage-gated channel beta subunit 1 [Source:NCBI gene;Acc:101831789]	protein_coding			Scn1b	101831789	ENSG00000105711	SCN1B	6324	469.571	0.135196	0.215821	0.626423	0.531037	0.630015
ENSMAUG00000000605	Ntm	543132	1512989	101838682	neurotrimin [Source:NCBI gene;Acc:101838682]	protein_coding			Ntm	101838682	ENSG00000182667	NTM	50863	191.354	-0.829613	0.23437	-3.53977	0.000400483	0.00125663
ENSMAUG00000000606	Klc4	10895518	10909773	101844553	kinesin light chain 4 [Source:NCBI gene;Acc:101844553]	protein_coding			Klc4	101844553	ENSG00000137171	KLC4	89953	3961.41	-0.71747	0.151171	-4.74608	2.07396e-06	1.0241e-05
ENSMAUG00000000610	Akap3	1742186	1761384	101834228	A-kinase anchoring protein 3 [Source:NCBI gene;Acc:101834228]	protein_coding			Akap3	101834228	ENSG00000111254	AKAP3	10566	379.515	-0.0897597	0.0961006	-0.934018	0.350295	0.453235
ENSMAUG00000000611	Gfm1	10017253	10058778	101823398	G elongation factor mitochondrial 1 [Source:NCBI gene;Acc:101823398]	protein_coding			Gfm1	101823398	ENSG00000168827	GFM1	85476	1782.04	0.173755	0.0750052	2.31658	0.0205267	0.0414535
ENSMAUG00000000612	Dnajc14	2830924	2840273	101842984	DnaJ heat shock protein family (Hsp40) member C14 [Source:NCBI gene;Acc:101842984]	protein_coding								5115.03	-0.040804	0.0510468	-0.799345	0.42409	0.527156
ENSMAUG00000000613	A2ml1	3475690	3533628	101822348	ovostatin homolog [Source:NCBI gene;Acc:101822348]	protein_coding								139.788	-3.43658	1.33105	-2.58186	0.00982685	0.0217177
ENSMAUG00000000614	Uchl1	2911021	2920718	101824441	ubiquitin C-terminal hydrolase L1 [Source:NCBI gene;Acc:101824441]	protein_coding			Uchl1	101824441	ENSG00000154277	UCHL1	7345	82.8053	-0.480234	0.711971	-0.674513	0.499985	0.60147
ENSMAUG00000000615	Tubb1	8359307	8361356	101836899	tubulin beta 1 class VI [Source:NCBI gene;Acc:101836899]	protein_coding			Tubb1	101836899	ENSG00000101162	TUBB1	81027	1159.4	-1.40742	0.398152	-3.53489	0.000407941	0.00127731
ENSMAUG00000000616	Ptpro	4778414	4977431	101829612	protein tyrosine phosphatase receptor type O [Source:NCBI gene;Acc:101829612]	protein_coding			Ptpro	101829612	ENSG00000151490	PTPRO	5800	1438.69	0.501124	0.182168	2.75089	0.00594344	0.0139594
ENSMAUG00000000617	RNF220	3988439	4022828			protein_coding					ENSG00000187147	RNF220	55182	6042.27	-0.193944	0.0939887	-2.06348	0.0390668	0.0722042
ENSMAUG00000000619	Fer1l5	8604581	8654504		fer-1-like 5 (C. elegans) [Source:MGI Symbol;Acc:MGI:3616091]	protein_coding			Fer1l5		ENSG00000249715	FER1L5	90342	78.1713	-1.21377	0.435613	-2.78635	0.00533049	0.0127045
ENSMAUG00000000620	Gpr75	271147	278840	101842604	G protein-coupled receptor 75 [Source:NCBI gene;Acc:101842604]	protein_coding			Gpr75	101842604	ENSG00000119737	GPR75	10936	113.471	-0.971254	0.207181	-4.68795	2.75949e-06	1.3322e-05
ENSMAUG00000000621	Myh4	227	21289	101823448	myosin-4 [Source:NCBI gene;Acc:101823448]	protein_coding								17.3629	-1.10504	1.25783	-0.878529
ENSMAUG00000000622	NDUFAB1	3518189	3518637			protein_coding					ENSG00000004779	NDUFAB1	4706	339.936	0.558777	0.153347	3.64387	0.000268572	0.000873081
ENSMAUG00000000623	St6galnac5	3991626	4129949	101833546	ST6 N-acetylgalactosaminide alpha-2,6-sialyltransferase 5 [Source:NCBI gene;Acc:101833546]	protein_coding			St6galnac5	101833546	ENSG00000117069	ST6GALNAC5	81849	57.061	-1.22255	0.404088	-3.02547	0.0024825	0.00645302
ENSMAUG00000000624	Zcchc12	3353630	3356443	101834501	zinc finger CCHC-type containing 12 [Source:NCBI gene;Acc:101834501]	protein_coding								372.881	0.182456	0.183899	0.992151	0.321124	0.423046
ENSMAUG00000000625	Slc39a2	1035471	1037275	101839442	solute carrier family 39 member 2 [Source:NCBI gene;Acc:101839442]	protein_coding			Slc39a2	101839442	ENSG00000165794	SLC39A2	29986	8.28401	-0.485608	0.515098	-0.942749	0.34581	0.44891
ENSMAUG00000000626	Pcca	7483875	7784901		propionyl-Coenzyme A carboxylase, alpha polypeptide [Source:MGI Symbol;Acc:MGI:97499]	protein_coding			Pcca		ENSG00000175198	PCCA	5095	971.229	-0.452471	0.0791529	-5.71641	1.08797e-08	8.10743e-08
ENSMAUG00000000627	Nceh1	20552410	20651473	101827136	neutral cholesterol ester hydrolase 1 [Source:NCBI gene;Acc:101827136]	protein_coding			Nceh1	101827136	ENSG00000144959	NCEH1	57552	2836.46	-0.0256725	0.0823227	-0.311852	0.755153	0.820528
ENSMAUG00000000628	Zfp706	14174560	14183421	101842693	zinc finger protein 706 [Source:NCBI gene;Acc:101842693]	protein_coding			Zfp706	101842693	ENSG00000120963	ZNF706	51123	4781.78	-0.175341	0.0641482	-2.73337	0.00626897	0.014619
ENSMAUG00000000629	Ube2t	2257065	2265386	101826881	ubiquitin conjugating enzyme E2 T [Source:NCBI gene;Acc:101826881]	protein_coding			Ube2t	101826881	ENSG00000077152	UBE2T	29089	188.656	1.795	0.239259	7.50233	6.26955e-14	1.0516e-12
ENSMAUG00000000632	Anp32a	9407015	9444041	101835772	acidic nuclear phosphoprotein 32 family member A [Source:NCBI gene;Acc:101835772]	protein_coding								5821.96	0.451498	0.0908975	4.96711	6.7959e-07	3.69293e-06
ENSMAUG00000000633	Nmd3	208685	237648	101842396	NMD3 ribosome export adaptor [Source:NCBI gene;Acc:101842396]	protein_coding			Nmd3	101842396	ENSG00000169251	NMD3	51068	1329.57	0.557289	0.0539175	10.336	4.84508e-25	3.63628e-23
ENSMAUG00000000634	Mcemp1	374581	377564		mast cell expressed membrane protein 1 [Source:MGI Symbol;Acc:MGI:1916439]	protein_coding			Mcemp1		ENSG00000183019	MCEMP1	199675	1931.34	-0.0793712	0.296264	-0.267907	0.788771	0.84618
ENSMAUG00000000635	Phaf1	495314	523332	101844302	chromosome unknown C16orf70 homolog [Source:NCBI gene;Acc:101844302]	protein_coding			Phaf1	101844302	ENSG00000125149	PHAF1	80262	620.302	-0.185388	0.093699	-1.97855	0.0478672	0.0859949
ENSMAUG00000000636	Mstn	2206514	2211604	101826137	myostatin [Source:NCBI gene;Acc:101826137]	protein_coding			Mstn	101826137	ENSG00000138379	MSTN	2660	16.3141	-2.30872	0.661196	-3.49174	0.000479886	0.00148207
ENSMAUG00000000637	Tnr	8740514	8834507	101841265	tenascin R [Source:NCBI gene;Acc:101841265]	protein_coding			Tnr	101841265	ENSG00000116147	TNR	7143	4.92862	-2.96318	1.13906	-2.60143	0.00928365	0.0206725
ENSMAUG00000000640	Slc9b2	4147395	4186859	101840307	solute carrier family 9 member B2 [Source:NCBI gene;Acc:101840307]	protein_coding			Slc9b2	101840307	ENSG00000164038	SLC9B2	133308	22.8405	0.50158	0.336639	1.48996	0.136234	0.207669
ENSMAUG00000000641	Alad	13293824	13298804		aminolevulinate, delta-, dehydratase [Source:MGI Symbol;Acc:MGI:96853]	protein_coding			Alad		ENSG00000148218	ALAD	210	1740	-0.164688	0.21192	-0.77712	0.437088	0.540149
ENSMAUG00000000642	Rab17	1679470	1689536	101826735	RAB17, member RAS oncogene family [Source:NCBI gene;Acc:101826735]	protein_coding			Rab17	101826735	ENSG00000124839	RAB17	64284	66.5849	0.438224	0.314104	1.39516	0.162969	0.24149
ENSMAUG00000000643	Hbb-y	46291	47591		hemoglobin Y, beta-like embryonic chain [Source:MGI Symbol;Acc:MGI:96027]	protein_coding			Hbb-y		ENSG00000213931	HBE1	3046	3846.75	-3.31033	0.492007	-6.72822	1.71747e-11	2.00349e-10
ENSMAUG00000000644	Mpo	317584	327392	101830171	myeloperoxidase [Source:NCBI gene;Acc:101830171]	protein_coding			Mpo	101830171	ENSG00000005381	MPO	4353	25.9158	0.308736	0.991589	0.311355	0.755531	0.820877
ENSMAUG00000000645	ISCA1	6127765	6139565			protein_coding					ENSG00000135070	ISCA1	81689	919.603	-0.0424786	0.0966966	-0.439298	0.660446	0.743659
ENSMAUG00000000647	Ktn1	291659	370611		kinectin 1 [Source:MGI Symbol;Acc:MGI:109153]	protein_coding			Ktn1		ENSG00000126777	KTN1	3895	5742.78	-0.474992	0.106192	-4.47296	7.71432e-06	3.42729e-05
ENSMAUG00000000648	Dnpep	3654820	3664567	101838215	aspartyl aminopeptidase [Source:NCBI gene;Acc:101838215]	protein_coding			Dnpep	101838215	ENSG00000123992	DNPEP	23549	3949.17	0.150556	0.153667	0.979753	0.327208	0.42983
ENSMAUG00000000649	Apold1	2543561	2548288	101844291	apolipoprotein L domain containing 1 [Source:NCBI gene;Acc:101844291]	protein_coding			Apold1	101844291	ENSG00000178878	APOLD1	81575	585.919	0.0664153	0.288648	0.230091	0.818021	0.867875
ENSMAUG00000000650	ATP5PD	555	4027		ATP synthase, H+ transporting, mitochondrial F0 complex, subunit D [Source:MGI Symbol;Acc:MGI:1918929]	protein_coding					ENSG00000167863	ATP5PD	10476	7092.14	0.254572	0.171616	1.48338	0.137975	0.210039
ENSMAUG00000000651	Adgre1	5578925	5668289		adhesion G protein-coupled receptor E1 [Source:MGI Symbol;Acc:MGI:106912]	protein_coding			Adgre1		ENSG00000174837	ADGRE1	2015	525.176	1.83206	0.349207	5.24634	1.5515e-07	9.37269e-07
ENSMAUG00000000652	Rarb	8092478	8231541	101838607	retinoic acid receptor beta [Source:NCBI gene;Acc:101838607]	protein_coding			Rarb	101838607	ENSG00000077092	RARB	5915	600.201	-1.33511	0.270421	-4.93716	7.92679e-07	4.24629e-06
ENSMAUG00000000653	RUBCNL	1331	11336	101837047	protein RUBCNL-like [Source:NCBI gene;Acc:101837047]	protein_coding				101837047	ENSG00000102445	RUBCNL	80183	149.606	0.212742	0.238682	0.891319	0.372758	0.476144
ENSMAUG00000000654	Ctnnbl1	5355957	5524060	101829025	catenin beta like 1 [Source:NCBI gene;Acc:101829025]	protein_coding			Ctnnbl1	101829025	ENSG00000132792	CTNNBL1	56259	2079.39	0.815058	0.112561	7.24103	4.45284e-13	6.55012e-12
ENSMAUG00000000655	Vti1b	4772558	4787698	101825740	vesicle transport through interaction with t-SNAREs 1B [Source:NCBI gene;Acc:101825740]	protein_coding			Vti1b	101825740	ENSG00000100568	VTI1B	10490	2725.91	0.28197	0.126676	2.22591	0.02602	0.0508644
ENSMAUG00000000656	Ctif	1349161	1531459	101830446	cap binding complex dependent translation initiation factor [Source:NCBI gene;Acc:101830446]	protein_coding			Ctif	101830446	ENSG00000134030	CTIF	9811	1036.97	-1.11448	0.275999	-4.03797	5.39152e-05	0.000202062
ENSMAUG00000000657	Idh3g	769275	777696	101834690	isocitrate dehydrogenase (NAD(+)) 3 non-catalytic subunit gamma [Source:NCBI gene;Acc:101834690]	protein_coding			Idh3g	101834690	ENSG00000067829	IDH3G	3421	3518.57	0.273472	0.115625	2.36515	0.0180227	0.037084
ENSMAUG00000000659	Mrps31	25583	38328		mitochondrial ribosomal protein S31 [Source:MGI Symbol;Acc:MGI:1913153]	protein_coding			Mrps31		ENSG00000102738	MRPS31	10240	843.355	0.450098	0.0848301	5.30587	1.12136e-07	6.97175e-07
ENSMAUG00000000661	Ctsv	9216807	9222171	101825242	cathepsin V [Source:NCBI gene;Acc:101825242]	protein_coding			Ctsv	101825242	ENSG00000136943	CTSV	1515	7848.34	2.13844	0.192945	11.0832	1.51413e-28	1.75377e-26
ENSMAUG00000000662	Hdhd5	3109599	3128242	101830214	haloacid dehalogenase like hydrolase domain containing 5 [Source:NCBI gene;Acc:101830214]	protein_coding			Hdhd5	101830214	ENSG00000069998	HDHD5	27440	945.784	0.470528	0.129299	3.63907	0.000273622	0.000887705
ENSMAUG00000000664	Ptbp3	2559887	2646932	101844601	polypyrimidine tract binding protein 3 [Source:NCBI gene;Acc:101844601]	protein_coding			Ptbp3	101844601	ENSG00000119314	PTBP3	9991	619.527	0.971126	0.570593	1.70196	0.0887631	0.144949
ENSMAUG00000000665	Col8a2	3494650	3517963	101837375	collagen type VIII alpha 2 chain [Source:NCBI gene;Acc:101837375]	protein_coding			Col8a2	101837375	ENSG00000171812	COL8A2	1296	1772.33	-1.95036	0.220425	-8.84816	8.8975e-19	3.03671e-17
ENSMAUG00000000666	Abhd5	1669421	1695698	101834576	abhydrolase domain containing 5 [Source:NCBI gene;Acc:101834576]	protein_coding			Abhd5	101834576	ENSG00000011198	ABHD5	51099	4042.88	0.0882894	0.160027	0.551717	0.581142	0.674446
ENSMAUG00000000668	Ppp3cc	18769732	18839943	101833150	protein phosphatase 3 catalytic subunit gamma [Source:NCBI gene;Acc:101833150]	protein_coding			Ppp3cc	101833150	ENSG00000120910	PPP3CC	5533	895.641	0.289026	0.09332	3.09715	0.00195389	0.00522197
ENSMAUG00000000669	Hoxa9	542903	547152	101827109	homeobox A9 [Source:NCBI gene;Acc:101827109]	protein_coding								13.7164	1.62774	0.521868	3.11907	0.00181425	0.0048959
ENSMAUG00000000670	RTN2	94	2076	101837672	reticulon-2 [Source:NCBI gene;Acc:101837672]	protein_coding				101837672	ENSG00000125744	RTN2	6253	68.1436	0.857442	0.264231	3.24505	0.0011743	0.00330223
ENSMAUG00000000671	Pik3cg	10700882	10729393	101833768	phosphatidylinositol-4,5-bisphosphate 3-kinase catalytic subunit gamma [Source:NCBI gene;Acc:101833768]	protein_coding			Pik3cg	101833768	ENSG00000105851	PIK3CG	5294	406.233	1.29691	0.436644	2.97018	0.00297627	0.00757718
ENSMAUG00000000673	Kcnn3	6088630	6235658	101841744	potassium calcium-activated channel subfamily N member 3 [Source:NCBI gene;Acc:101841744]	protein_coding			Kcnn3	101841744	ENSG00000143603	KCNN3	3782	466.489	1.57101	0.33136	4.7411	2.12565e-06	1.04716e-05
ENSMAUG00000000674	Dmap1	3608314	3617331	101835197	DNA methyltransferase 1 associated protein 1 [Source:NCBI gene;Acc:101835197]	protein_coding			Dmap1	101835197	ENSG00000178028	DMAP1	55929	1415.87	-0.0255235	0.14857	-0.171795	0.863599	0.903058
ENSMAUG00000000675	Srek1ip1	8812393	8833994	101829668	SREK1 interacting protein 1 [Source:NCBI gene;Acc:101829668]	protein_coding			Srek1ip1	101829668	ENSG00000153006	SREK1IP1	285672	799.126	0.308628	0.178538	1.72864	0.0838727	0.137913
ENSMAUG00000000676	Ccdc60	4769162	4915308	101828570	coiled-coil domain containing 60 [Source:NCBI gene;Acc:101828570]	protein_coding			Ccdc60	101828570	ENSG00000183273	CCDC60	160777	126.82	0.272792	0.385577	0.70749	0.479262	0.581871
ENSMAUG00000000677	Slc31a1	13398508	13402256	101841993	solute carrier family 31 member 1 [Source:NCBI gene;Acc:101841993]	protein_coding			Slc31a1	101841993	ENSG00000136868	SLC31A1	1317	2724.34	1.03146	0.241562	4.26995	1.9552e-05	8.0092e-05
ENSMAUG00000000678	Btnl9	2678041	2692082		butyrophilin-like 9 [Source:MGI Symbol;Acc:MGI:2442439]	protein_coding			Btnl9		ENSG00000165810	BTNL9	153579	46.8561	-0.266664	0.41053	-0.64956	0.515977	0.616273
ENSMAUG00000000679	Usp44	7287162	7301913		ubiquitin specific peptidase 44 [Source:MGI Symbol;Acc:MGI:3045318]	protein_coding			Usp44		ENSG00000136014	USP44	84101	5.0874	3.03283	0.68508	4.42697	9.5564e-06	4.17259e-05
ENSMAUG00000000680	PREX2	6992663	7007779			protein_coding					ENSG00000046889	PREX2	80243	201.657	-1.57732	0.560628	-2.8135	0.00490061	0.0118061
ENSMAUG00000000682	Tab3	3170928	3224579	101826555	TGF-beta activated kinase 1 (MAP3K7) binding protein 3 [Source:NCBI gene;Acc:101826555]	protein_coding			Tab3	101826555	ENSG00000157625	TAB3	257397	688.211	0.162531	0.209206	0.776895	0.437221	0.540236
ENSMAUG00000000684	Rnf5	585428	587719	101833125	ring finger protein 5 [Source:NCBI gene;Acc:101833125]	protein_coding			Rnf5	101833125	ENSG00000204308	RNF5	6048	4996.89	-0.30473	0.157577	-1.93385	0.0531314	0.0940169
ENSMAUG00000000686	RHOT2	1160553	1162369			protein_coding					ENSG00000140983	RHOT2	89941	551.103	-0.188252	0.11155	-1.6876	0.0914877	0.148738
ENSMAUG00000000687	Trat1	6593324	6625413		T cell receptor associated transmembrane adaptor 1 [Source:MGI Symbol;Acc:MGI:1924897]	protein_coding			Trat1		ENSG00000163519	TRAT1	50852	19.1865	0.318436	0.469022	0.678936	0.497178	0.598632
ENSMAUG00000000688	TUBA1A	1715392	1716734			protein_coding					ENSG00000167552	TUBA1A	7846	647.998	0.707253	0.162133	4.36218	1.28775e-05	5.46218e-05
ENSMAUG00000000689	Dtnbp1	8086699	8177653	101841048	dystrobrevin binding protein 1 [Source:NCBI gene;Acc:101841048]	protein_coding			Dtnbp1	101841048	ENSG00000047579	DTNBP1	84062	1009.9	0.216494	0.142605	1.51814	0.128979	0.198564
ENSMAUG00000000690	VLDLR	1100	23493	101842766	very low-density lipoprotein receptor [Source:NCBI gene;Acc:101842766]	protein_coding				101842766	ENSG00000147852	VLDLR	7436	894.24	0.263117	0.380003	0.692409	0.488681	0.590769
ENSMAUG00000000691	Lactb	4793372	4810326	101840377	lactamase beta [Source:NCBI gene;Acc:101840377]	protein_coding			Lactb	101840377	ENSG00000103642	LACTB	114294	995.754	0.814281	0.124159	6.55835	5.44061e-11	5.84597e-10
ENSMAUG00000000692	Ctsz	8332335	8341687	101836619	cathepsin Z [Source:NCBI gene;Acc:101836619]	protein_coding			Ctsz	101836619	ENSG00000101160	CTSZ	1522	25449.2	0.89153	0.186694	4.77536	1.79386e-06	9.00602e-06
ENSMAUG00000000694	Grk5	2398549	2592414	101834234	G protein-coupled receptor kinase 5 [Source:NCBI gene;Acc:101834234]	protein_coding			Grk5	101834234	ENSG00000198873	GRK5	2869	5750.33	-1.05794	0.248543	-4.25657	2.07589e-05	8.45179e-05
ENSMAUG00000000695	Brd7	6392145	6435320	101838873	bromodomain containing 7 [Source:NCBI gene;Acc:101838873]	protein_coding			Brd7	101838873	ENSG00000166164	BRD7	29117	4309.26	0.294996	0.0926404	3.18431	0.00145101	0.00400695
ENSMAUG00000000697	Ccdc160	666860	675281	101844246	coiled-coil domain containing 160 [Source:NCBI gene;Acc:101844246]	protein_coding			Ccdc160	101844246	ENSG00000203952	CCDC160	347475	18.588	-0.153931	0.361332	-0.426011	0.6701	0.75171
ENSMAUG00000000698	Timm17a	2597488	2612625	101829344	translocase of inner mitochondrial membrane 17A [Source:NCBI gene;Acc:101829344]	protein_coding			Timm17a	101829344	ENSG00000134375	TIMM17A	10440	1226.27	0.559637	0.130527	4.28752	1.80676e-05	7.4551e-05
ENSMAUG00000000699	Ptpn13	3133301	3272857		protein tyrosine phosphatase, non-receptor type 13 [Source:MGI Symbol;Acc:MGI:103293]	protein_coding			Ptpn13		ENSG00000163629	PTPN13	5783	5594.65	-0.457367	0.213328	-2.14396	0.032036	0.0609086
ENSMAUG00000000700	Fam234b	2753351	2803929	101823106	family with sequence similarity 234 member B [Source:NCBI gene;Acc:101823106]	protein_coding			Fam234b	101823106	ENSG00000084444	FAM234B	57613	2327.88	0.0263178	0.0992768	0.265095	0.790936	0.847798
ENSMAUG00000000701	Bri3	1511826	1520866	101836384	brain protein I3 [Source:NCBI gene;Acc:101836384]	protein_coding			Bri3	101836384	ENSG00000164713	BRI3	25798	6715.83	-0.136325	0.15225	-0.895399	0.370574	0.473885
ENSMAUG00000000702	Ash1l	5514384	5615647		ASH1 like histone lysine methyltransferase [Source:MGI Symbol;Acc:MGI:2183158]	protein_coding			Ash1l		ENSG00000116539	ASH1L	55870	860.17	-0.502645	0.415258	-1.21044	0.22611	0.31686
ENSMAUG00000000703	4930503L19Rik	3466538	3482653	101822581	chromosome unknown C18orf54 homolog [Source:NCBI gene;Acc:101822581]	protein_coding			4930503L19Rik	101822581	ENSG00000166845	C18orf54	162681	91.0763	0.866365	0.217645	3.98062	6.87344e-05	0.000251639
ENSMAUG00000000706	Klf3	4768623	4797177	101830521	Kruppel like factor 3 [Source:NCBI gene;Acc:101830521]	protein_coding			Klf3	101830521	ENSG00000109787	KLF3	51274	4705.56	-0.180579	0.245546	-0.735419	0.462085	0.564852
ENSMAUG00000000707	Ppcs	1411	5068	101825463	phosphopantothenoylcysteine synthetase [Source:NCBI gene;Acc:101825463]	protein_coding			Ppcs	101825463	ENSG00000127125	PPCS	79717	777.18	0.165025	0.136534	1.20867	0.226788	0.317652
ENSMAUG00000000708	Slc49a4	4637618	4685820		solute carrier family 49 member 4 [Source:MGI Symbol;Acc:MGI:2387188]	protein_coding			Slc49a4		ENSG00000138463	SLC49A4	84925	848.007	-0.367916	0.0893597	-4.11725	3.83428e-05	0.000148388
ENSMAUG00000000709	Magee1	4676	7561	101833721	MAGE family member E1 [Source:NCBI gene;Acc:101833721]	protein_coding			Magee1	101833721	ENSG00000198934	MAGEE1	57692	78.7063	-0.948885	0.251505	-3.77283	0.000161406	0.000546817
ENSMAUG00000000710	Prune1	3179355	3211739		prune exopolyphosphatase [Source:MGI Symbol;Acc:MGI:1925152]	protein_coding			Prune1		ENSG00000143363	PRUNE1	58497	523.878	-0.381098	0.137672	-2.76817	0.00563724	0.0133339
ENSMAUG00000000711	Mrpl48	11186727	11234728	101835072	mitochondrial ribosomal protein L48 [Source:NCBI gene;Acc:101835072]	protein_coding			Mrpl48	101835072	ENSG00000175581	MRPL48	51642	1105.67	0.386727	0.124183	3.11416	0.00184472	0.00496902
ENSMAUG00000000713	Thnsl2	11508472	11523563		threonine synthase-like 2 (bacterial) [Source:MGI Symbol;Acc:MGI:3041254]	protein_coding			Thnsl2		ENSG00000144115	THNSL2	55258	527.743	0.120866	0.147325	0.820402	0.411987	0.514884
ENSMAUG00000000714	Eef1akmt1	10953821	10962648	101829711	EEF1A lysine methyltransferase 1 [Source:NCBI gene;Acc:101829711]	protein_coding			Eef1akmt1	101829711	ENSG00000150456	EEF1AKMT1	221143	810.127	0.564261	0.158737	3.5547	0.000378417	0.00119172
ENSMAUG00000000715	Szt2	2868675	2914163	101828229	SZT2 subunit of KICSTOR complex [Source:NCBI gene;Acc:101828229]	protein_coding			Szt2	101828229	ENSG00000198198	SZT2	23334	8133.99	-0.825729	0.173348	-4.7634	1.90356e-06	9.49842e-06
ENSMAUG00000000717	Slc17a7	1634395	1647203	101826667	solute carrier family 17 member 7 [Source:NCBI gene;Acc:101826667]	protein_coding			Slc17a7	101826667	ENSG00000104888	SLC17A7	57030	78.3811	0.0709707	0.975318	0.0727667	0.941992	0.959007
ENSMAUG00000000719	Serpinb8	2226666	2243617	101830895	serpin family B member 8 [Source:NCBI gene;Acc:101830895]	protein_coding			Serpinb8	101830895	ENSG00000166401	SERPINB8	5271	3088.91	-0.492741	0.170917	-2.88292	0.00394007	0.00970042
ENSMAUG00000000720	Zfp654	12215766	12269721	101826541	zinc finger protein 654 [Source:NCBI gene;Acc:101826541]	protein_coding			Zfp654	101826541	ENSG00000175105	ZNF654	55279	298.742	0.104775	0.416006	0.25186	0.801149	0.855662
ENSMAUG00000000721	CBR1	4230884	4235812			protein_coding					ENSG00000159228	CBR1	873	920.269	-0.151781	0.103288	-1.46949	0.141699	0.214709
ENSMAUG00000000722	OTUB1	10414251	10415064			protein_coding					ENSG00000167770	OTUB1	55611	74.0561	0.514541	0.17674	2.91128	0.00359947	0.00896365
ENSMAUG00000000723	Popdc3	20336523	20366248	101840537	popeye domain containing 3 [Source:NCBI gene;Acc:101840537]	protein_coding			Popdc3	101840537	ENSG00000132429	POPDC3	64208	8.92745	-0.97675	0.701122	-1.39312	0.163583	0.242083
ENSMAUG00000000724	Ercc2	655513	664909		excision repair cross-complementing rodent repair deficiency, complementation group 2 [Source:MGI Symbol;Acc:MGI:95413]	protein_coding			Ercc2		ENSG00000104884	ERCC2	2068	2068	-0.0971989	0.156186	-0.62233	0.533725	0.632541
ENSMAUG00000000725	Mpz	319707	325239	101838457	myelin protein zero [Source:NCBI gene;Acc:101838457]	protein_coding			Mpz	101838457	ENSG00000158887	MPZ	4359	177.196	-1.2257	0.196233	-6.24615	4.20699e-10	3.97218e-09
ENSMAUG00000000726	Sesn2	5599997	5620171	101844942	sestrin 2 [Source:NCBI gene;Acc:101844942]	protein_coding			Sesn2	101844942	ENSG00000130766	SESN2	83667	423.792	0.834799	0.169435	4.92696	8.3519e-07	4.45778e-06
ENSMAUG00000000727	Xpo7	18327973	18419069	101836800	exportin 7 [Source:NCBI gene;Acc:101836800]	protein_coding			Xpo7	101836800	ENSG00000130227	XPO7	23039	2910.23	0.0489644	0.143634	0.340897	0.733181	0.803239
ENSMAUG00000000728	Smpd3	11655990	11668639	101835858	sphingomyelin phosphodiesterase 3 [Source:NCBI gene;Acc:101835858]	protein_coding			Smpd3	101835858	ENSG00000103056	SMPD3	55512	831.803	-1.06901	0.744176	-1.43651	0.150859	0.226211
ENSMAUG00000000730	EEF1D	548028	556204			protein_coding					ENSG00000104529	EEF1D	1936	11643.9	0.0657166	0.181175	0.362724	0.716811	0.790484
ENSMAUG00000000731	Matn3	4301712	4320782		matrilin 3 [Source:MGI Symbol;Acc:MGI:1328350]	protein_coding			Matn3		ENSG00000132031	MATN3	4148	15.8151	0.589961	0.491586	1.20012	0.230094	0.321279
ENSMAUG00000000733	Abca2	1879049	1899411	101824906	ATP binding cassette subfamily A member 2 [Source:NCBI gene;Acc:101824906]	protein_coding			Abca2	101824906	ENSG00000107331	ABCA2	20	4686.06	-0.325233	0.214755	-1.51444	0.129916	0.199651
ENSMAUG00000000734	CINP	5019912	5031265	101829240	cyclin dependent kinase 2 interacting protein [Source:NCBI gene;Acc:101829240]	protein_coding				101829240	ENSG00000100865	CINP	51550	1300.1	-0.207178	0.066095	-3.13456	0.00172115	0.0046751
ENSMAUG00000000735	Zfp354a	807866	813564		zinc finger protein 354A [Source:MGI Symbol;Acc:MGI:103172]	protein_coding								82.8332	-0.510654	0.21992	-2.322	0.0202328	0.0409523
ENSMAUG00000000736	Cfl2	2612883	2615685	101841292	cofilin 2 [Source:NCBI gene;Acc:101841292]	protein_coding			Cfl2	101841292	ENSG00000165410	CFL2	1073	522.31	-0.252245	0.174039	-1.44936	0.147237	0.221639
ENSMAUG00000000738	Mboat7	3119802	3134157	101833711	membrane bound O-acyltransferase domain containing 7 [Source:NCBI gene;Acc:101833711]	protein_coding			Mboat7	101833711	ENSG00000125505	MBOAT7	79143	3250.95	0.363638	0.129951	2.79828	0.00513763	0.0123106
ENSMAUG00000000739	Hnrnpc	812406	836225	101835823	heterogeneous nuclear ribonucleoprotein C [Source:NCBI gene;Acc:101835823]	protein_coding								11800.5	0.669032	0.0775883	8.62285	6.53093e-18	1.90238e-16
ENSMAUG00000000741	ALG14	6004163	6030805			protein_coding					ENSG00000172339	ALG14	199857	400.284	0.0104244	0.126496	0.0824094	0.934321	0.952715
ENSMAUG00000000742	Crybb1	855989	868139	101840031	crystallin beta B1 [Source:NCBI gene;Acc:101840031]	protein_coding			Crybb1	101840031	ENSG00000100122	CRYBB1	1414	17.5803	0.123045	0.420625	0.29253	0.769882	0.831159
ENSMAUG00000000743	Gpr101	1353227	1361227	101836241	G protein-coupled receptor 101 [Source:NCBI gene;Acc:101836241]	protein_coding			Gpr101	101836241	ENSG00000165370	GPR101	83550	106.163	-3.1367	0.491875	-6.37702	1.80562e-10	1.7886e-09
ENSMAUG00000000744	Sult6b1	14270791	14284860	101836450	sulfotransferase family 6B member 1 [Source:NCBI gene;Acc:101836450]	protein_coding			Sult6b1	101836450	ENSG00000138068	SULT6B1	391365	20.1181	0.132301	0.442419	0.299039	0.76491	0.827462
ENSMAUG00000000745	Terf2	12490006	12524095		telomeric repeat binding factor 2 [Source:MGI Symbol;Acc:MGI:1195972]	protein_coding			Terf2		ENSG00000132604	TERF2	7014	642.652	0.148188	0.0652548	2.27091	0.0231523	0.0460516
ENSMAUG00000000746	Prss30	3069690	3072190	101838956	serine protease 30-like [Source:NCBI gene;Acc:101838956]	protein_coding								85.0856	2.58933	0.767001	3.37592	0.000735696	0.00217617
ENSMAUG00000000747	Egr3	18978561	18984011	101844548	early growth response 3 [Source:NCBI gene;Acc:101844548]	protein_coding			Egr3	101844548	ENSG00000179388	EGR3	1960	90.1385	0.531918	0.365679	1.4546	0.14578	0.219805
ENSMAUG00000000748	Pgm3	1765638	1786530	101835765	phosphoglucomutase 3 [Source:NCBI gene;Acc:101835765]	protein_coding			Pgm3	101835765	ENSG00000013375	PGM3	5238	988.354	0.740855	0.125342	5.91068	3.40698e-09	2.75366e-08
ENSMAUG00000000749	Barhl1	2153798	2160507	101836328	BarH like homeobox 1 [Source:NCBI gene;Acc:101836328]	protein_coding			Barhl1	101836328	ENSG00000125492	BARHL1	56751	73.0563	-0.492343	0.461827	-1.06608	0.286389	0.385998
ENSMAUG00000000751	Adck2	1276821	1287474	101823773	aarF domain containing kinase 2 [Source:NCBI gene;Acc:101823773]	protein_coding			Adck2	101823773	ENSG00000133597	ADCK2	90956	1070.52	0.0128219	0.15143	0.0846719	0.932522	0.951339
ENSMAUG00000000752	Ddx11	249563	269878	101824888	DEAD/H-box helicase 11 [Source:NCBI gene;Acc:101824888]	protein_coding			Ddx11	101824888	ENSG00000013573	DDX11	1663	192.304	0.4667	0.137826	3.38614	0.000708827	0.00210856
ENSMAUG00000000753	Tmem268	12194437	12216068	101839575	transmembrane protein 268 [Source:NCBI gene;Acc:101839575]	protein_coding			Tmem268	101839575	ENSG00000157693	TMEM268	203197	2304.38	0.374301	0.117323	3.19035	0.00142102	0.00393416
ENSMAUG00000000754	Ptprr	2546836	2755933		protein tyrosine phosphatase, receptor type, R [Source:MGI Symbol;Acc:MGI:109559]	protein_coding			Ptprr		ENSG00000153233	PTPRR	5801	23.6157	-0.275475	0.358046	-0.769384	0.441665	0.544676
ENSMAUG00000000755	Gfpt2	2052978	2085977	101832975	glutamine-fructose-6-phosphate transaminase 2 [Source:NCBI gene;Acc:101832975]	protein_coding			Gfpt2	101832975	ENSG00000131459	GFPT2	9945	115.503	1.01623	0.449852	2.25904	0.0238811	0.0473056
ENSMAUG00000000756	Fbxl22	5261457	5267266	101842162	F-box and leucine rich repeat protein 22 [Source:NCBI gene;Acc:101842162]	protein_coding			Fbxl22	101842162	ENSG00000197361	FBXL22	283807	447.666	-0.546958	0.171444	-3.19031	0.00142122	0.00393416
ENSMAUG00000000757	Dbp	1113949	1119261	101841133	D-box binding PAR bZIP transcription factor [Source:NCBI gene;Acc:101841133]	protein_coding			Dbp	101841133	ENSG00000105516	DBP	1628	2784.14	-2.9196	0.540838	-5.39829	6.72804e-08	4.34267e-07
ENSMAUG00000000758	Cachd1	384264	597010	101843113	cache domain containing 1 [Source:NCBI gene;Acc:101843113]	protein_coding			Cachd1	101843113	ENSG00000158966	CACHD1	57685	2005.45	-0.901489	0.195426	-4.61294	3.97006e-06	1.85986e-05
ENSMAUG00000000759	Cd163	787059	805854		CD163 antigen [Source:MGI Symbol;Acc:MGI:2135946]	protein_coding			Cd163		ENSG00000177575	CD163	9332	342.535	3.67819	0.539445	6.81847	9.2013e-12	1.11676e-10
ENSMAUG00000000760	Pde10a	433575	643998	101835622	phosphodiesterase 10A [Source:NCBI gene;Acc:101835622]	protein_coding								96.0743	-0.201646	0.279363	-0.721804	0.470415	0.572927
ENSMAUG00000000761	Ank1	580833	760121	101835998	ankyrin 1 [Source:NCBI gene;Acc:101835998]	protein_coding			Ank1	101835998	ENSG00000029534	ANK1	286	200.875	-0.952718	0.335228	-2.842	0.0044832	0.0108825
ENSMAUG00000000762	Cnot9	4358150	4378209	101844545	CCR4-NOT transcription complex subunit 9 [Source:NCBI gene;Acc:101844545]	protein_coding			Cnot9	101844545	ENSG00000144580	CNOT9	9125	1320.27	0.993934	0.0955102	10.4066	2.31397e-25	1.80098e-23
ENSMAUG00000000763	Dcp1b	4467788	4508247	101835216	decapping mRNA 1B [Source:NCBI gene;Acc:101835216]	protein_coding			Dcp1b	101835216	ENSG00000151065	DCP1B	196513	750.124	-0.456339	0.0850922	-5.36288	8.19057e-08	5.21446e-07
ENSMAUG00000000764	Jam3	3286692	3352515	101840298	junctional adhesion molecule 3 [Source:NCBI gene;Acc:101840298]	protein_coding			Jam3	101840298	ENSG00000166086	JAM3	83700	561.487	-1.0978	0.260133	-4.22015	2.44141e-05	9.8043e-05
ENSMAUG00000000765	Zbtb38	6505797	6616455	101832218	zinc finger and BTB domain containing 38 [Source:NCBI gene;Acc:101832218]	protein_coding			Zbtb38	101832218	ENSG00000177311	ZBTB38	253461	755.757	-0.44831	0.455871	-0.983414	0.325404	0.427688
ENSMAUG00000000766	Mon1b	6537031	6547848		MON1 homolog B, secretory traffciking associated [Source:MGI Symbol;Acc:MGI:1923231]	protein_coding			Mon1b		ENSG00000103111	MON1B	22879	773.523	0.063438	0.236033	0.268768	0.788108	0.845777
ENSMAUG00000000767	St3gal1	5971776	5983315	101828923	ST3 beta-galactoside alpha-2,3-sialyltransferase 1 [Source:NCBI gene;Acc:101828923]	protein_coding			St3gal1	101828923	ENSG00000008513	ST3GAL1	6482	6318.77	-0.130957	0.104844	-1.24907	0.21164	0.299839
ENSMAUG00000000769	Nprl3	625078	656894		nitrogen permease regulator-like 3 [Source:MGI Symbol;Acc:MGI:109258]	protein_coding			Nprl3		ENSG00000103148	NPRL3	8131	246.556	-0.184924	0.107246	-1.7243	0.0846542	0.139058
ENSMAUG00000000770	Brf1	2932750	2979920	101823363	BRF1 RNA polymerase III transcription initiation factor subunit [Source:NCBI gene;Acc:101823363]	protein_coding			Brf1	101823363	ENSG00000185024	BRF1	2972	2098.86	0.0689341	0.108925	0.632857	0.526827	0.626283
ENSMAUG00000000772	Hycc1	273572	381017	101839976	family with sequence similarity 126 member A [Source:NCBI gene;Acc:101839976]	protein_coding			Fam126a	101839976	ENSG00000122591	FAM126A	84668	2013.74	-0.254734	0.158612	-1.60602	0.108269	0.171058
ENSMAUG00000000773	Ctxn1	813858	815428	101838815	cortexin 1 [Source:NCBI gene;Acc:101838815]	protein_coding			Ctxn1	101838815	ENSG00000178531	CTXN1	404217	1079.54	0.185081	0.264045	0.700945	0.483337	0.585707
ENSMAUG00000000774	Rhog	13018507	13025829	101825060	ras homolog family member G [Source:NCBI gene;Acc:101825060]	protein_coding			Rhog	101825060	ENSG00000177105	RHOG	391	6230.74	0.792649	0.170214	4.65678	3.21187e-06	1.53334e-05
ENSMAUG00000000775	Prss56	5457007	5461806	101844952	serine protease 56 [Source:NCBI gene;Acc:101844952]	protein_coding			Prss56	101844952	ENSG00000237412	PRSS56	646960	77.3518	1.31556	0.232518	5.65788	1.53253e-08	1.11216e-07
ENSMAUG00000000777	St8sia2	607006	683048	101841497	ST8 alpha-N-acetyl-neuraminide alpha-2,8-sialyltransferase 2 [Source:NCBI gene;Acc:101841497]	protein_coding			St8sia2	101841497	ENSG00000140557	ST8SIA2	8128	29.3303	-1.20683	0.38886	-3.1035	0.00191248	0.00512901
ENSMAUG00000000778	Mmp27	5538927	5554184	101824450	matrix metalloproteinase-27 [Source:NCBI gene;Acc:101824450]	protein_coding			Mmp27	101824450	ENSG00000137675	MMP27	64066	15.4869	-0.461799	0.706999	-0.653182	0.513639	0.613979
ENSMAUG00000000779	POLR2C	723820	731117			protein_coding					ENSG00000102978	POLR2C	5432	1188.39	-0.0699042	0.0732882	-0.953826	0.340171	0.442963
ENSMAUG00000000780	Swi5	337369	344634		SWI5 recombination repair homolog (yeast) [Source:MGI Symbol;Acc:MGI:1920181]	protein_coding			Swi5		ENSG00000175854	SWI5	375757	2999.68	0.342526	0.152278	2.24935	0.0244905	0.0482592
ENSMAUG00000000781	Ccl5	4061935	4067729	101832468	C-C motif chemokine ligand 5 [Source:NCBI gene;Acc:101832468]	protein_coding								795.31	6.09437	0.539143	11.3038	1.25651e-29	1.72187e-27
ENSMAUG00000000783	RPL28	5972	7464	101823529	60S ribosomal protein L28 [Source:NCBI gene;Acc:101823529]	protein_coding				101823529	ENSG00000108107	RPL28	6158	19066.3	0.583559	0.169903	3.43466	0.000593289	0.00179352
ENSMAUG00000000785	Pias1	8828367	8938882	101834194	protein inhibitor of activated STAT 1 [Source:NCBI gene;Acc:101834194]	protein_coding			Pias1	101834194	ENSG00000033800	PIAS1	8554	852.574	0.248702	0.226672	1.09719	0.272559	0.370412
ENSMAUG00000000786	Pbk	2612996	2633223	101837705	PDZ binding kinase [Source:NCBI gene;Acc:101837705]	protein_coding			Pbk	101837705	ENSG00000168078	PBK	55872	65.6176	3.42732	0.385267	8.89594	5.79248e-19	2.01913e-17
ENSMAUG00000000787	Avpr1b	190759	198925	101837620	arginine vasopressin receptor 1B [Source:NCBI gene;Acc:101837620]	protein_coding			Avpr1b	101837620	ENSG00000198049	AVPR1B	553	77.2603	-1.16305	0.332277	-3.50025	0.00046482	0.00143826
ENSMAUG00000000789	EIF4E1B	1010890	1011570			protein_coding					ENSG00000175766	EIF4E1B	253314	108.676	-0.459034	0.306101	-1.49962	0.133714	0.204396
ENSMAUG00000000791	Btbd7	12902430	12948097	101844010	BTB domain containing 7 [Source:NCBI gene;Acc:101844010]	protein_coding			Btbd7	101844010	ENSG00000011114	BTBD7	55727	720.776	-0.587386	0.56476	-1.04006	0.298311	0.39896
ENSMAUG00000000793	Ncald	13699554	13885096	101842425	neurocalcin delta [Source:NCBI gene;Acc:101842425]	protein_coding			Ncald	101842425	ENSG00000104490	NCALD	83988	1604.49	-0.167054	0.249673	-0.66909	0.503438	0.604537
ENSMAUG00000000794	Lrpap1	19513824	19526285	101842506	LDL receptor related protein associated protein 1 [Source:NCBI gene;Acc:101842506]	protein_coding			Lrpap1	101842506	ENSG00000163956	LRPAP1	4043	4220.48	0.0769997	0.135294	0.569128	0.569269	0.663704
ENSMAUG00000000797	CYCS	1421071	1421553	101842058	cytochrome c, somatic-like [Source:NCBI gene;Acc:101842058]	protein_coding				101842058	ENSG00000172115	CYCS	54205	189.217	1.31203	0.204907	6.40306	1.52292e-10	1.53335e-09
ENSMAUG00000000798	Scmh1	754251	828433		sex comb on midleg homolog 1 [Source:MGI Symbol;Acc:MGI:1352762]	protein_coding			Scmh1		ENSG00000010803	SCMH1	22955	833.649	-0.0255398	0.0958713	-0.266397	0.789933	0.846905
ENSMAUG00000000799	DPH5	726837	745931		diphthamide biosynthesis 5 [Source:MGI Symbol;Acc:MGI:1916990]	protein_coding					ENSG00000117543	DPH5	51611	189.326	0.515307	0.113419	4.5434	5.53531e-06	2.52706e-05
ENSMAUG00000000800	Alkbh7	6143724	6146061	101826037	alkB homolog 7 [Source:NCBI gene;Acc:101826037]	protein_coding			Alkbh7	101826037	ENSG00000125652	ALKBH7	84266	843.961	-0.26772	0.181118	-1.47815	0.139367	0.211632
ENSMAUG00000000803	Pcdhga10	21937428	21945630		protocadherin gamma subfamily A, 10 [Source:MGI Symbol;Acc:MGI:1935227]	protein_coding			Pcdhga10		ENSG00000253846	PCDHGA10	56106	372.667	-0.989274	0.300112	-3.29635	0.000979499	0.00280647
ENSMAUG00000000804	Zbtb6	4722492	4725658	101830009	zinc finger and BTB domain containing 6 [Source:NCBI gene;Acc:101830009]	protein_coding			Zbtb6	101830009	ENSG00000186130	ZBTB6	10773	415.611	0.192233	0.395474	0.486083	0.626909	0.714815
ENSMAUG00000000805	Henmt1	1427	13412	101829687	HEN methyltransferase 1 [Source:NCBI gene;Acc:101829687]	protein_coding			Henmt1	101829687	ENSG00000162639	HENMT1	113802	39.3199	0.928543	0.316042	2.93804	0.00330299	0.00832112
ENSMAUG00000000806	Zbtb41	6646683	6673331	101841077	zinc finger and BTB domain containing 41 [Source:NCBI gene;Acc:101841077]	protein_coding			Zbtb41	101841077	ENSG00000177888	ZBTB41	360023	138.502	-0.535159	0.432592	-1.2371	0.21605	0.304937
ENSMAUG00000000807	Pgm1	13585627	13640936	101835247	phosphoglucomutase 1 [Source:NCBI gene;Acc:101835247]	protein_coding			Pgm1	101835247	ENSG00000079739	PGM1	5236	3508.78	0.406663	0.111781	3.63804	0.000274719	0.000890703
ENSMAUG00000000808	Cdh16	10644010	10654898	101838683	cadherin 16 [Source:NCBI gene;Acc:101838683]	protein_coding			Cdh16	101838683	ENSG00000166589	CDH16	1014	484.186	-2.00563	0.251709	-7.96805	1.61198e-15	3.38745e-14
ENSMAUG00000000809	Tie1	2792722	2811903	101842830	tyrosine kinase with immunoglobulin like and EGF like domains 1 [Source:NCBI gene;Acc:101842830]	protein_coding			Tie1	101842830	ENSG00000066056	TIE1	7075	10845.4	-1.7146	0.303272	-5.65367	1.57059e-08	1.13866e-07
ENSMAUG00000000810	Fnip2	9160436	9264088	101826630	folliculin interacting protein 2 [Source:NCBI gene;Acc:101826630]	protein_coding			Fnip2	101826630	ENSG00000052795	FNIP2	57600	321.766	-0.135937	0.56095	-0.242333	0.808522	0.861151
ENSMAUG00000000811	Gpc3	894862	1256116	101844511	glypican 3 [Source:NCBI gene;Acc:101844511]	protein_coding			Gpc3	101844511	ENSG00000147257	GPC3	2719	10271.2	-1.21049	0.178369	-6.78642	1.14948e-11	1.37694e-10
ENSMAUG00000000813	Crybg2	7236781	7263054	101831418	crystallin beta-gamma domain containing 2 [Source:NCBI gene;Acc:101831418]	protein_coding			Crybg2	101831418	ENSG00000176092	CRYBG2	55057	252.855	0.146777	0.321793	0.456125	0.6483	0.73352
ENSMAUG00000000814	Insig1	1460021	1468441	101832316	insulin induced gene 1 [Source:NCBI gene;Acc:101832316]	protein_coding			Insig1	101832316	ENSG00000186480	INSIG1	3638	9567.06	-0.516127	0.140533	-3.67263	0.000240063	0.00078719
ENSMAUG00000000816	Rasal2	6083508	6344312	101837864	RAS protein activator like 2 [Source:NCBI gene;Acc:101837864]	protein_coding			Rasal2	101837864	ENSG00000075391	RASAL2	9462	278.281	-1.49226	0.564529	-2.64337	0.00820845	0.0185735
ENSMAUG00000000817	Diaph2	4887161	5603554	101822750	diaphanous related formin 2 [Source:NCBI gene;Acc:101822750]	protein_coding			Diaph2	101822750	ENSG00000147202	DIAPH2	1730	313.931	0.352509	0.196789	1.7913	0.0732448	0.123107
ENSMAUG00000000818	Haus3	20490652	20500795	101824519	HAUS augmin like complex subunit 3 [Source:NCBI gene;Acc:101824519]	protein_coding			Haus3	101824519	ENSG00000214367	HAUS3	79441	197.965	0.954307	0.16042	5.94882	2.70086e-09	2.2216e-08
ENSMAUG00000000820	Mrpl10	9412881	9420702	101834642	mitochondrial ribosomal protein L10 [Source:NCBI gene;Acc:101834642]	protein_coding			Mrpl10	101834642	ENSG00000159111	MRPL10	124995	1830.14	0.41022	0.0835056	4.91249	8.99265e-07	4.78243e-06
ENSMAUG00000000821	Themis2	5900819	5915393	101823665	thymocyte selection associated family member 2 [Source:NCBI gene;Acc:101823665]	protein_coding			Themis2	101823665	ENSG00000130775	THEMIS2	9473	693.438	1.8776	0.307289	6.11019	9.95097e-10	8.83771e-09
ENSMAUG00000000822	Urgcp	209248	230466	101832768	up-regulator of cell proliferation [Source:NCBI gene;Acc:101832768]	protein_coding			Urgcp	101832768	ENSG00000106608	URGCP	55665	1785.26	-0.583713	0.107544	-5.42766	5.70968e-08	3.73951e-07
ENSMAUG00000000823	Pakap	780232	906962	101824382	A-kinase anchoring protein 2 [Source:NCBI gene;Acc:101824382]	protein_coding				101824382	ENSG00000157654	PALM2AKAP2	445815	18697.4	-0.793463	0.224213	-3.53888	0.000401836	0.00126048
ENSMAUG00000000824	Fbxo5	25447324	25454352	101827555	F-box protein 5 [Source:NCBI gene;Acc:101827555]	protein_coding			Fbxo5	101827555	ENSG00000112029	FBXO5	26271	200.131	1.63278	0.1408	11.5965	4.29525e-31	7.26243e-29
ENSMAUG00000000825	Snrpe	1360	2750		small nuclear ribonucleoprotein E [Source:MGI Symbol;Acc:MGI:98346]	protein_coding			Snrpe		ENSG00000182004	SNRPE	6635	303.001	0.985924	0.136312	7.23286	4.72939e-13	6.92232e-12
ENSMAUG00000000826	Samsn1	24595160	24649290	101829871	SAM domain-containing protein SAMSN-1 [Source:NCBI gene;Acc:101829871]	protein_coding								321.571	1.31123	0.351224	3.7333	0.000188986	0.000632679
ENSMAUG00000000827	Kcne2	5577449	5591705	101826529	potassium voltage-gated channel subfamily E regulatory subunit 2 [Source:NCBI gene;Acc:101826529]	protein_coding			Kcne2	101826529	ENSG00000159197	KCNE2	9992	813.199	-0.234253	0.200295	-1.16954	0.242187	0.335269
ENSMAUG00000000828	Limd1	607036	651648	101836064	LIM domains containing 1 [Source:NCBI gene;Acc:101836064]	protein_coding			Limd1	101836064	ENSG00000144791	LIMD1	8994	3666.94	0.128283	0.128175	1.00084	0.316904	0.418724
ENSMAUG00000000829	Nudt21	206908	223446	101830262	nudix hydrolase 21 [Source:NCBI gene;Acc:101830262]	protein_coding			Nudt21	101830262	ENSG00000167005	NUDT21	11051	2176.07	0.836057	0.0935737	8.93475	4.08114e-19	1.47141e-17
ENSMAUG00000000832	Tac1	3934038	3941875	101833017	tachykinin precursor 1 [Source:NCBI gene;Acc:101833017]	protein_coding			Tac1	101833017	ENSG00000006128	TAC1	6863	2.93154	-0.712287	1.57715	-0.451629	0.651536	0.736332
ENSMAUG00000000834	CRELD1	7113	8324			protein_coding					ENSG00000163703	CRELD1	78987	625.775	-0.178041	0.104689	-1.70067	0.0890046	0.145279
ENSMAUG00000000835	Asprv1	3255859	3256848	101832793	aspartic peptidase retroviral like 1 [Source:NCBI gene;Acc:101832793]	protein_coding			Asprv1	101832793	ENSG00000244617	ASPRV1	151516	67.5907	0.0622786	0.776411	0.0802134
ENSMAUG00000000836	Fam98a	11079441	11093052	101834459	family with sequence similarity 98 member A [Source:NCBI gene;Acc:101834459]	protein_coding			Fam98a	101834459	ENSG00000119812	FAM98A	25940	1053.54	0.985315	0.163578	6.02352	1.70664e-09	1.44529e-08
ENSMAUG00000000839	Gpr180	3250298	3280392	101836308	G protein-coupled receptor 180 [Source:NCBI gene;Acc:101836308]	protein_coding			Gpr180	101836308	ENSG00000152749	GPR180	160897	1613.61	-0.0171336	0.114308	-0.14989	0.880852	0.916349
ENSMAUG00000000840	Vopp1	4192	13630	101825721	VOPP1 WW domain binding protein [Source:NCBI gene;Acc:101825721]	protein_coding			Vopp1	101825721	ENSG00000154978	VOPP1	81552	3710.98	-1.15793	0.144727	-8.00079	1.23628e-15	2.6382e-14
ENSMAUG00000000842	Ccr5	87189	92139	101833790	C-C chemokine receptor type 5 [Source:NCBI gene;Acc:101833790]	protein_coding			Ccr5	101833790	ENSG00000160791	CCR5	1234	1121.15	5.8621	0.56884	10.3054	6.66464e-25	4.90184e-23
ENSMAUG00000000843	Cdh26	9418016	9455979		cadherin-like 26 [Source:MGI Symbol;Acc:MGI:2685856]	protein_coding			Cdh26		ENSG00000124215	CDH26	60437	83.867	-0.523418	0.373573	-1.40112	0.16118	0.239297
ENSMAUG00000000844	MLH3	612539	633163			protein_coding					ENSG00000119684	MLH3	27030	173.963	-0.656627	0.122881	-5.34358	9.11272e-08	5.76303e-07
ENSMAUG00000000845	Exoc1	1803060	1851083	101842455	exocyst complex component 1 [Source:NCBI gene;Acc:101842455]	protein_coding			Exoc1	101842455	ENSG00000090989	EXOC1	55763	1267.15	0.569095	0.0601669	9.4586	3.1209e-21	1.52015e-19
ENSMAUG00000000847	Frg1	17172123	17191188	101841151	FSHD region gene 1 [Source:NCBI gene;Acc:101841151]	protein_coding								2050.09	0.211381	0.137282	1.53976	0.123619	0.191757
ENSMAUG00000000848	Tspan5	359193	534474	101836137	tetraspanin 5 [Source:NCBI gene;Acc:101836137]	protein_coding			Tspan5	101836137	ENSG00000168785	TSPAN5	10098	382.594	0.501315	0.166977	3.0023	0.00267948	0.00689679
ENSMAUG00000000849	Tmed7	13353995	13383000	101833320	transmembrane p24 trafficking protein 7 [Source:NCBI gene;Acc:101833320]	protein_coding								4144.43	0.210641	0.127289	1.65482	0.097962	0.157334
ENSMAUG00000000850	Traf3ip3	1934219	1954883		TRAF3 interacting protein 3 [Source:MGI Symbol;Acc:MGI:2441706]	protein_coding			Traf3ip3		ENSG00000009790	TRAF3IP3	80342	1379.9	1.01618	0.21191	4.79534	1.62399e-06	8.22623e-06
ENSMAUG00000000851	Kif2a	6553447	6611049	101827014	kinesin family member 2A [Source:NCBI gene;Acc:101827014]	protein_coding			Kif2a	101827014	ENSG00000068796	KIF2A	3796	1334.16	0.204039	0.156175	1.30647	0.191392	0.275729
ENSMAUG00000000852	S100pbp	3045	6468		S100P binding protein [Source:MGI Symbol;Acc:MGI:1921898]	protein_coding			S100pbp		ENSG00000116497	S100PBP	64766	113.446	0.847069	0.496673	1.70549	0.0881035	0.143984
ENSMAUG00000000853	Mtmr9	4855759	4882308	101841625	myotubularin related protein 9 [Source:NCBI gene;Acc:101841625]	protein_coding			Mtmr9	101841625	ENSG00000104643	MTMR9	66036	2205.37	-0.234339	0.132955	-1.76255	0.0779771	0.129815
ENSMAUG00000000854	Lrat	12596192	12603679	101832465	lecithin retinol acyltransferase [Source:NCBI gene;Acc:101832465]	protein_coding			Lrat	101832465	ENSG00000121207	LRAT	9227	714.997	-3.01275	0.398513	-7.55997	4.03159e-14	6.96883e-13
ENSMAUG00000000855	Pbx4	1195813	1235750	101838980	PBX homeobox 4 [Source:NCBI gene;Acc:101838980]	protein_coding			Pbx4	101838980	ENSG00000105717	PBX4	80714	153.156	0.601354	0.303191	1.98342	0.0473209	0.0851487
ENSMAUG00000000856	Dlg3	6490761	6545416	101843428	discs large MAGUK scaffold protein 3 [Source:NCBI gene;Acc:101843428]	protein_coding			Dlg3	101843428	ENSG00000082458	DLG3	1741	1004.49	-0.53865	0.123258	-4.37009	1.24194e-05	5.28768e-05
ENSMAUG00000000857	Helz2	12364618	12379305	101840927	helicase with zinc finger 2 [Source:NCBI gene;Acc:101840927]	protein_coding			Helz2	101840927	ENSG00000130589	HELZ2	85441	6073.62	0.743082	0.230006	3.2307	0.00123488	0.00345737
ENSMAUG00000000859	Dusp6	7238	12150	101840166	dual specificity phosphatase 6 [Source:NCBI gene;Acc:101840166]	protein_coding			Dusp6	101840166	ENSG00000139318	DUSP6	1848	6071.14	0.0312361	0.208486	0.149824	0.880904	0.916349
ENSMAUG00000000860	Dsn1	653308	663665	101836324	DSN1 component of MIS12 kinetochore complex [Source:NCBI gene;Acc:101836324]	protein_coding			Dsn1	101836324	ENSG00000149636	DSN1	79980	89.1087	2.15217	0.214733	10.0225	1.21335e-23	8.00377e-22
ENSMAUG00000000861	H2-DMa	1055470	1060013	101844787	class II histocompatibility antigen, M alpha chain [Source:NCBI gene;Acc:101844787]	protein_coding			H2-DMa	101844787	ENSG00000204257	HLA-DMA	3108	3834.91	1.92747	0.251713	7.65744	1.89674e-14	3.44457e-13
ENSMAUG00000000862	Ghr	139794	164564		growth hormone receptor [Source:MGI Symbol;Acc:MGI:95708]	protein_coding			Ghr		ENSG00000112964	GHR	2690	619.173	-0.478338	0.328331	-1.45688	0.14515	0.21907
ENSMAUG00000000863	Tnip2	20148886	20165868	101822559	TNFAIP3 interacting protein 2 [Source:NCBI gene;Acc:101822559]	protein_coding			Tnip2	101822559	ENSG00000168884	TNIP2	79155	381.394	1.03747	0.113206	9.16447	4.97898e-20	2.0066e-18
ENSMAUG00000000864	Dlst	739907	763204	101833467	dihydrolipoamide S-succinyltransferase [Source:NCBI gene;Acc:101833467]	protein_coding			Dlst	101833467	ENSG00000119689	DLST	1743	6257.65	0.268203	0.060291	4.44847	8.64851e-06	3.80897e-05
ENSMAUG00000000865	Grik1	9316635	9689407	101836714	glutamate ionotropic receptor kainate type subunit 1 [Source:NCBI gene;Acc:101836714]	protein_coding			Grik1	101836714	ENSG00000171189	GRIK1	2897	41.2809	-2.42759	0.466331	-5.20573	1.93233e-07	1.15547e-06
ENSMAUG00000000868	CEACAM21	999857	1015020			protein_coding					ENSG00000007129	CEACAM21	90273	222.147	0.495095	0.266363	1.85872	0.0630663	0.108605
ENSMAUG00000000869	Gphn	5233636	5614974		gephyrin [Source:MGI Symbol;Acc:MGI:109602]	protein_coding			Gphn		ENSG00000171723	GPHN	10243	947.438	-0.130013	0.109166	-1.19096	0.233669	0.325496
ENSMAUG00000000870	Mybphl	8950281	8962963	101834737	myosin binding protein H like [Source:NCBI gene;Acc:101834737]	protein_coding			Mybphl	101834737	ENSG00000221986	MYBPHL	343263	246.941	-1.57941	0.408217	-3.86905	0.000109258	0.000384956
ENSMAUG00000000871	SLC25A23	6094713	6100557			protein_coding					ENSG00000125648	SLC25A23	79085	525.772	-1.42517	0.180588	-7.89187	2.97703e-15	6.03197e-14
ENSMAUG00000000872	Hsf4	541727	546606	101822762	heat shock transcription factor 4 [Source:NCBI gene;Acc:101822762]	protein_coding			Hsf4	101822762	ENSG00000102878	HSF4	3299	174.932	-0.347572	0.334991	-1.03756	0.299476	0.400154
ENSMAUG00000000874	Clcnkb	5520749	5531546	101831787	chloride channel protein ClC-Kb [Source:NCBI gene;Acc:101831787]	protein_coding								61.8439	-0.742026	0.314117	-2.36226	0.018164	0.0373446
ENSMAUG00000000875	Nqo2	19106632	19120482	101835294	N-ribosyldihydronicotinamide:quinone reductase 2 [Source:NCBI gene;Acc:101835294]	protein_coding			Nqo2	101835294	ENSG00000124588	NQO2	4835	591.852	1.60872	0.166137	9.68309	3.55782e-22	1.9241e-20
ENSMAUG00000000876	Adgrf5	7443938	7473614		adhesion G protein-coupled receptor F5 [Source:MGI Symbol;Acc:MGI:2182928]	protein_coding			Adgrf5		ENSG00000069122	ADGRF5	221395	12273	-1.15534	0.334569	-3.45323	0.000553927	0.00168701
ENSMAUG00000000877	Bdh1	8928487	8951317		3-hydroxybutyrate dehydrogenase, type 1 [Source:MGI Symbol;Acc:MGI:1919161]	protein_coding			Bdh1		ENSG00000161267	BDH1	622	1037.85	0.587457	0.103573	5.67189	1.41228e-08	1.03049e-07
ENSMAUG00000000879	Ylpm1	801926	878449	101840607	YLP motif containing 1 [Source:NCBI gene;Acc:101840607]	protein_coding			Ylpm1	101840607	ENSG00000119596	YLPM1	56252	1607.69	-0.19597	0.133435	-1.46865	0.141927	0.214966
ENSMAUG00000000880	Rflna	4099121	4107149	101834571	refilin A [Source:NCBI gene;Acc:101834571]	protein_coding								221.616	-1.4798	0.345074	-4.28836	1.79996e-05	7.43238e-05
ENSMAUG00000000881	Tmem245	11620587	11701833	101825072	transmembrane protein 245 [Source:NCBI gene;Acc:101825072]	protein_coding			Tmem245	101825072	ENSG00000106771	TMEM245	23731	2078.51	0.234958	0.130499	1.80045	0.0717888	0.121144
ENSMAUG00000000882	Nexmif	961402	995746	101836583	neurite extension and migration factor [Source:NCBI gene;Acc:101836583]	protein_coding			Nexmif	101836583	ENSG00000050030	NEXMIF	340533	22.9754	-1.39769	0.674826	-2.07119	0.0383414	0.0710509
ENSMAUG00000000883	KPTN	1585874	1587072			protein_coding					ENSG00000118162	KPTN	11133	165.378	0.0730192	0.154197	0.473545	0.635824	0.722349
ENSMAUG00000000884	Emc10	627	3503	101840626	ER membrane protein complex subunit 10 [Source:NCBI gene;Acc:101840626]	protein_coding			Emc10	101840626	ENSG00000161671	EMC10	284361	4036.23	-0.143145	0.138378	-1.03445	0.300928	0.401911
ENSMAUG00000000885	Ppp1r21	10013946	10075198	101833688	protein phosphatase 1 regulatory subunit 21 [Source:NCBI gene;Acc:101833688]	protein_coding			Ppp1r21	101833688	ENSG00000162869	PPP1R21	129285	2314.97	-0.0323971	0.0575933	-0.562516	0.573765	0.667886
ENSMAUG00000000886	Pkia	16662847	16668939	101837925	cAMP-dependent protein kinase inhibitor alpha [Source:NCBI gene;Acc:101837925]	protein_coding			Pkia	101837925	ENSG00000171033	PKIA	5569	2017.97	-0.788424	0.16738	-4.71039	2.47239e-06	1.20387e-05
ENSMAUG00000000887	Atg16l1	4839197	4879762		autophagy related 16-like 1 (S. cerevisiae) [Source:MGI Symbol;Acc:MGI:1924290]	protein_coding			Atg16l1		ENSG00000085978	ATG16L1	55054	956.009	0.0151326	0.0564499	0.268072	0.788644	0.84618
ENSMAUG00000000888	Ccdc120	2596837	2603112	101831984	coiled-coil domain containing 120 [Source:NCBI gene;Acc:101831984]	protein_coding			Ccdc120	101831984	ENSG00000147144	CCDC120	90060	1743.36	-0.823308	0.192729	-4.27183	1.93872e-05	7.95053e-05
ENSMAUG00000000889	Rab7b	113494	126925		RAB7B, member RAS oncogene family [Source:MGI Symbol;Acc:MGI:2442295]	protein_coding			Rab7b		ENSG00000276600	RAB7B	338382	454.333	0.79047	0.318517	2.48172	0.013075	0.0279393
ENSMAUG00000000890	Pgf	697124	706867	101833210	placental growth factor [Source:NCBI gene;Acc:101833210]	protein_coding			Pgf	101833210	ENSG00000119630	PGF	5228	59.8157	0.651201	0.306984	2.12128	0.0338979	0.0639362
ENSMAUG00000000893	Tmem160	1266628	1268572	101825973	transmembrane protein 160 [Source:NCBI gene;Acc:101825973]	protein_coding			Tmem160	101825973	ENSG00000130748	TMEM160	54958	2088.46	-0.164965	0.198893	-0.829413	0.406871	0.509785
ENSMAUG00000000894	Prss54	1374311	1388944	101833435	serine protease 54 [Source:NCBI gene;Acc:101833435]	protein_coding			Prss54	101833435	ENSG00000103023	PRSS54	221191	202.822	0.118543	0.346248	0.342363	0.732078	0.802568
ENSMAUG00000000895	AW551984	2088299	2109192	101823366	von Willebrand factor A domain-containing protein 5A [Source:NCBI gene;Acc:101823366]	protein_coding			AW551984	101823366	ENSG00000110002	VWA5A	4013	228.255	-0.455369	0.200127	-2.27539	0.0228823	0.0455416
ENSMAUG00000000896	Bmp1	18560885	18604118	101840264	bone morphogenetic protein 1 [Source:NCBI gene;Acc:101840264]	protein_coding			Bmp1	101840264	ENSG00000168487	BMP1	649	3191.23	-0.666488	0.156311	-4.26385	2.00936e-05	8.1991e-05
ENSMAUG00000000897	Thap12	9322131	9337808	101827056	THAP domain containing 12 [Source:NCBI gene;Acc:101827056]	protein_coding								3306.74	-0.472474	0.129935	-3.63624	0.00027665	0.000896172
ENSMAUG00000000898	Traf2	1797050	1818858	101823322	TNF receptor associated factor 2 [Source:NCBI gene;Acc:101823322]	protein_coding			Traf2	101823322	ENSG00000127191	TRAF2	7186	1671.22	0.472095	0.156377	3.01894	0.00253657	0.00657961
ENSMAUG00000000899	RPS29	15063538	15064564		ribosomal protein S29 [Source:MGI Symbol;Acc:MGI:107681]	protein_coding					ENSG00000213741	RPS29	6235	2776.95	0.791792	0.241032	3.28501	0.00101979	0.00291058
ENSMAUG00000000900	Tmem135	259791	450385	101838973	transmembrane protein 135 [Source:NCBI gene;Acc:101838973]	protein_coding			Tmem135	101838973	ENSG00000166575	TMEM135	65084	719.918	-0.0933676	0.0977499	-0.955168	0.339493	0.442333
ENSMAUG00000000901	MBP	31805124	31837781	101822529	myelin basic protein [Source:NCBI gene;Acc:101822529]	protein_coding				101822529	ENSG00000197971	MBP	4155	408.575	0.195133	0.480174	0.406379	0.684464	0.763341
ENSMAUG00000000902	Thada	5726186	6010092		thyroid adenoma associated [Source:MGI Symbol;Acc:MGI:3039623]	protein_coding			Thada		ENSG00000115970	THADA	63892	558.527	0.0163815	0.163678	0.100084	0.920278	0.942446
ENSMAUG00000000903	Gnai1	5587381	5666787	101828746	G protein subunit alpha i1 [Source:NCBI gene;Acc:101828746]	protein_coding			Gnai1	101828746	ENSG00000127955	GNAI1	2770	2616.55	-0.765591	0.165046	-4.63865	3.50698e-06	1.66358e-05
ENSMAUG00000000904	Rmnd5a	11777560	11816727		required for meiotic nuclear division 5 homolog A [Source:MGI Symbol;Acc:MGI:1915727]	protein_coding			Rmnd5a		ENSG00000153561	RMND5A	64795	514.825	-0.318626	0.360501	-0.883844	0.37678	0.4801
ENSMAUG00000000905	Inip	2870754	2889727	101823062	INTS3 and NABP interacting protein [Source:NCBI gene;Acc:101823062]	protein_coding			Inip	101823062	ENSG00000148153	INIP	58493	1055.29	0.76601	0.0843797	9.07813	1.10459e-19	4.34453e-18
ENSMAUG00000000906	Prss57	2394668	2399210	101843632	serine protease 57 [Source:NCBI gene;Acc:101843632]	protein_coding			Prss57	101843632	ENSG00000185198	PRSS57	400668	5.17794	-0.771347	0.78774	-0.97919	0.327486	0.429986
ENSMAUG00000000907	Tmem127	6981652	6995404	101832010	transmembrane protein 127 [Source:NCBI gene;Acc:101832010]	protein_coding			Tmem127	101832010	ENSG00000135956	TMEM127	55654	5170.41	0.0568638	0.0438833	1.2958	0.195046	0.280133
ENSMAUG00000000908	Slc8b1	8919518	8939886	101840746	solute carrier family 8 member B1 [Source:NCBI gene;Acc:101840746]	protein_coding			Slc8b1	101840746	ENSG00000089060	SLC8B1	80024	2584.99	0.933688	0.15767	5.9218	3.1843e-09	2.59939e-08
ENSMAUG00000000909	Ankhd1	22887160	22983341	101832879	ankyrin repeat and KH domain-containing protein 1 [Source:NCBI gene;Acc:101832879]	protein_coding								3553.55	-0.0679219	0.109601	-0.619722	0.535441	0.634114
ENSMAUG00000000910	POLE	1980387	1986601			protein_coding					ENSG00000177084	POLE	5426	44.1435	2.70887	0.370704	7.30737	2.72426e-13	4.13132e-12
ENSMAUG00000000911	Wdr46	89304	97600	101835719	WD repeat domain 46 [Source:NCBI gene;Acc:101835719]	protein_coding			Wdr46	101835719	ENSG00000227057	WDR46	9277	2066.63	0.460436	0.144967	3.17614	0.00149247	0.0041082
ENSMAUG00000000913	E2f1	3105848	3114630		E2F transcription factor 1 [Source:MGI Symbol;Acc:MGI:101941]	protein_coding			E2f1		ENSG00000101412	E2F1	1869	922.11	0.243937	0.142511	1.71171	0.0869504	0.142302
ENSMAUG00000000914	Pdcd1	10349132	10363481	101831062	programmed cell death 1 [Source:NCBI gene;Acc:101831062]	protein_coding			Pdcd1	101831062	ENSG00000188389	PDCD1	5133	38.4355	4.50279	0.410703	10.9636	5.71691e-28	6.05006e-26
ENSMAUG00000000916	Bcl2l14	1966261	1991725	101842156	BCL2 like 14 [Source:NCBI gene;Acc:101842156]	protein_coding			Bcl2l14	101842156	ENSG00000121380	BCL2L14	79370	173.224	1.33841	0.25259	5.29874	1.16602e-07	7.20377e-07
ENSMAUG00000000917	Ralgapa2	17312119	17576589		Ral GTPase activating protein, alpha subunit 2 (catalytic) [Source:MGI Symbol;Acc:MGI:3036245]	protein_coding			Ralgapa2		ENSG00000188559	RALGAPA2	57186	219.829	0.273345	0.525386	0.520276	0.602872	0.693427
ENSMAUG00000000918	Acadm	4094981	4116925	101842383	acyl-CoA dehydrogenase medium chain [Source:NCBI gene;Acc:101842383]	protein_coding			Acadm	101842383	ENSG00000117054	ACADM	34	4518.38	-0.320369	0.164111	-1.95215	0.0509208	0.0907384
ENSMAUG00000000919	Evc	17296971	17332785	101836274	EvC ciliary complex subunit 1 [Source:NCBI gene;Acc:101836274]	protein_coding			Evc	101836274	ENSG00000072840	EVC	2121	268.18	1.84231	0.333987	5.51612	3.46559e-08	2.35795e-07
ENSMAUG00000000920	Omg	7867010	7877208	101844577	oligodendrocyte myelin glycoprotein [Source:NCBI gene;Acc:101844577]	protein_coding								4.26076	1.63607	0.869658	1.88127	0.0599346	0.10409
ENSMAUG00000000921	Fzr1	836116	848197	101841393	fizzy and cell division cycle 20 related 1 [Source:NCBI gene;Acc:101841393]	protein_coding			Fzr1	101841393	ENSG00000105325	FZR1	51343	3102.79	0.448779	0.128143	3.50217	0.000461493	0.00142887
ENSMAUG00000000923	Hopx	1317529	1324807	101840480	HOP homeobox [Source:NCBI gene;Acc:101840480]	protein_coding			Hopx	101840480	ENSG00000171476	HOPX	84525	42376.2	-0.331594	0.130105	-2.54868	0.0108133	0.0236525
ENSMAUG00000000924	Elavl1	841255	881200	101839345	ELAV like RNA binding protein 1 [Source:NCBI gene;Acc:101839345]	protein_coding			Elavl1	101839345	ENSG00000066044	ELAVL1	1994	2959.86	0.43662	0.0603477	7.23508	4.65243e-13	6.82325e-12
ENSMAUG00000000926	RB1CC1	970484	1040299	101843373	RB1 inducible coiled-coil 1 [Source:NCBI gene;Acc:101843373]	protein_coding				101843373	ENSG00000023287	RB1CC1	9821	1855.14	-0.412946	0.170538	-2.42143	0.0154596	0.032404
ENSMAUG00000000927	Tpk1	2961119	3148760	101837734	thiamin pyrophosphokinase 1 [Source:NCBI gene;Acc:101837734]	protein_coding			Tpk1	101837734	ENSG00000196511	TPK1	27010	126.858	-0.325243	0.187469	-1.73492	0.0827556	0.136473
ENSMAUG00000000928	Pafah1b1	2559561	2582526		platelet-activating factor acetylhydrolase, isoform 1b, subunit 1 [Source:MGI Symbol;Acc:MGI:109520]	protein_coding			Pafah1b1		ENSG00000007168	PAFAH1B1	5048	2762.35	0.437676	0.0718499	6.09154	1.11832e-09	9.8153e-09
ENSMAUG00000000929	Havcr2	5446513	5465332	101837328	hepatitis A virus cellular receptor 2 homolog [Source:NCBI gene;Acc:101837328]	protein_coding			Havcr2	101837328	ENSG00000135077	HAVCR2	84868	348.594	1.79693	0.248195	7.24	4.48682e-13	6.59352e-12
ENSMAUG00000000930	Myo5b	447763	716237	101828471	myosin VB [Source:NCBI gene;Acc:101828471]	protein_coding			Myo5b	101828471	ENSG00000167306	MYO5B	4645	4643.41	-1.31234	0.481467	-2.72572	0.00641608	0.0149336
ENSMAUG00000000931	Ctnna2	4557608	5629446	101828296	catenin alpha 2 [Source:NCBI gene;Acc:101828296]	protein_coding			Ctnna2	101828296	ENSG00000066032	CTNNA2	1496	13.8253	-1.48262	0.912924	-1.62404	0.104368	0.165956
ENSMAUG00000000932	Sertad4	2255696	2261707	101837191	SERTA domain containing 4 [Source:NCBI gene;Acc:101837191]	protein_coding			Sertad4	101837191	ENSG00000082497	SERTAD4	56256	109.374	0.644777	0.285957	2.2548	0.0241458	0.0476949
ENSMAUG00000000935	Ehbp1	8890179	9170704	101831660	EH domain binding protein 1 [Source:NCBI gene;Acc:101831660]	protein_coding			Ehbp1	101831660	ENSG00000115504	EHBP1	23301	1714.78	-0.908902	0.1273	-7.13987	9.34173e-13	1.30749e-11
ENSMAUG00000000937	Stk33	10092022	10169486	101842527	serine/threonine kinase 33 [Source:NCBI gene;Acc:101842527]	protein_coding			Stk33	101842527	ENSG00000130413	STK33	65975	106.933	0.26835	0.284885	0.941958	0.346214	0.44922
ENSMAUG00000000938	Wbp11	4313477	4326804	101826449	WW domain binding protein 11 [Source:NCBI gene;Acc:101826449]	protein_coding								5462.59	0.144246	0.0476579	3.0267	0.00247239	0.00643014
ENSMAUG00000000941	A830018L16Rik	7265829	7445582		RIKEN cDNA A830018L16 gene [Source:MGI Symbol;Acc:MGI:2444149]	protein_coding			A830018L16Rik		ENSG00000165084	C8orf34	116328	33.0352	-0.553656	0.450087	-1.23011	0.218657	0.307823
ENSMAUG00000000943	Arhgef9	583261	722638	101835187	Cdc42 guanine nucleotide exchange factor 9 [Source:NCBI gene;Acc:101835187]	protein_coding			Arhgef9	101835187	ENSG00000131089	ARHGEF9	23229	37.9201	-0.960367	0.258051	-3.72161	0.000197954	0.000659398
ENSMAUG00000000944	Fgb	12763581	12771129	101833425	fibrinogen beta chain [Source:NCBI gene;Acc:101833425]	protein_coding			Fgb	101833425	ENSG00000171564	FGB	2244	7.09759	0.819568	0.456314	1.79606	0.0724846	0.122136
ENSMAUG00000000946	Sytl4	1652181	1700096	101843400	synaptotagmin like 4 [Source:NCBI gene;Acc:101843400]	protein_coding			Sytl4	101843400	ENSG00000102362	SYTL4	94121	443.333	-0.833876	0.233904	-3.56504	0.000363795	0.00115022
ENSMAUG00000000947	Gpc4	1360703	1474426	101822525	glypican 4 [Source:NCBI gene;Acc:101822525]	protein_coding			Gpc4	101822525	ENSG00000076716	GPC4	2239	959.25	-0.878224	0.225798	-3.88943	0.00010048	0.000356331
ENSMAUG00000000949	Zfp710	5481926	5551099	101826025	zinc finger protein 710 [Source:NCBI gene;Acc:101826025]	protein_coding								3319.63	0.275216	0.104957	2.62218	0.00873701	0.0196156
ENSMAUG00000000950	Kif26b	4100826	4488666	101837616	kinesin family member 26B [Source:NCBI gene;Acc:101837616]	protein_coding			Kif26b	101837616	ENSG00000162849	KIF26B	55083	241.765	-1.35704	0.333981	-4.06324	4.8396e-05	0.000182821
ENSMAUG00000000951	T	900738	908753	101835878	T-box transcription factor T [Source:NCBI gene;Acc:101835878]	protein_coding			T	101835878	ENSG00000164458	TBXT	6862	852.581	-0.850663	0.407067	-2.08974	0.0366413	0.0683308
ENSMAUG00000000952	Carmil1	27768723	28040170	101822447	capping protein regulator and myosin 1 linker 1 [Source:NCBI gene;Acc:101822447]	protein_coding			Carmil1	101822447	ENSG00000079691	CARMIL1	55604	2433	0.0881783	0.23525	0.374827	0.707789	0.782749
ENSMAUG00000000954	Dda1	64446	70135	101838298	DET1 and DDB1 associated 1 [Source:NCBI gene;Acc:101838298]	protein_coding			Dda1	101838298	ENSG00000130311	DDA1	79016	4777.83	-0.126518	0.134508	-0.9406	0.34691	0.449885
ENSMAUG00000000955	Rnmt	5572940	5594414	101824442	RNA guanine-7 methyltransferase [Source:NCBI gene;Acc:101824442]	protein_coding			Rnmt	101824442	ENSG00000101654	RNMT	8731	359.634	0.498893	0.20071	2.48564	0.012932	0.0276777
ENSMAUG00000000956	Dut	4909089	4919133	101827041	deoxyuridine triphosphatase [Source:NCBI gene;Acc:101827041]	protein_coding			Dut	101827041	ENSG00000128951	DUT	1854	1269.1	1.35006	0.17372	7.77146	7.7584e-15	1.49184e-13
ENSMAUG00000000958	Crtc2	5983	12707	101836788	CREB regulated transcription coactivator 2 [Source:NCBI gene;Acc:101836788]	protein_coding			Crtc2	101836788	ENSG00000160741	CRTC2	200186	4095.93	-0.177392	0.11632	-1.52504	0.127249	0.196373
ENSMAUG00000000960	Taf4b	20558132	20674795		TATA-box binding protein associated factor 4b [Source:MGI Symbol;Acc:MGI:2152345]	protein_coding			Taf4b		ENSG00000141384	TAF4B	6875	56.6768	1.698	0.454422	3.73662	0.000186512	0.000625105
ENSMAUG00000000961	ITGB1	3004508	3052795			protein_coding					ENSG00000150093	ITGB1	3688	33793.2	-0.266675	0.119083	-2.23941	0.0251295	0.0493267
ENSMAUG00000000962	Sema3g	932979	945969	101823065	semaphorin 3G [Source:NCBI gene;Acc:101823065]	protein_coding			Sema3g	101823065	ENSG00000010319	SEMA3G	56920	23164.3	-1.13302	0.318595	-3.55629	0.000376132	0.00118528
ENSMAUG00000000965	Cstf2	1532443	1561085	101842789	cleavage stimulation factor subunit 2 [Source:NCBI gene;Acc:101842789]	protein_coding			Cstf2	101842789	ENSG00000101811	CSTF2	1478	516.831	0.731494	0.121564	6.01736	1.77287e-09	1.49879e-08
ENSMAUG00000000968	NAPG	10660647	10666015	101829435	NSF attachment protein gamma [Source:NCBI gene;Acc:101829435]	protein_coding				101829435	ENSG00000134265	NAPG	8774	183.31	-0.239915	0.433154	-0.55388	0.579661	0.672939
ENSMAUG00000000969	Rac3	1087467	1090136	101835840	Rac family small GTPase 3 [Source:NCBI gene;Acc:101835840]	protein_coding			Rac3	101835840	ENSG00000169750	RAC3	5881	728.771	-0.599997	0.296495	-2.02363	0.0430079	0.0783656
ENSMAUG00000000972	SECTM1	744509	754663	101836439	secreted and transmembrane protein 1A-like [Source:NCBI gene;Acc:101836439]	protein_coding			Sectm1a	101836439	ENSG00000141574	SECTM1	6398	591.735	2.48823	0.28487	8.73462	2.4447e-18	7.78388e-17
ENSMAUG00000000973	Ush1c	512969	556344	101834591	USH1 protein network component harmonin [Source:NCBI gene;Acc:101834591]	protein_coding			Ush1c	101834591	ENSG00000006611	USH1C	10083	423.635	0.839731	0.336884	2.49264	0.0126798	0.0272092
ENSMAUG00000000975	Tmem167	23245325	23266458	101832329	transmembrane protein 167A [Source:NCBI gene;Acc:101832329]	protein_coding			Tmem167	101832329	ENSG00000174695	TMEM167A	153339	2495.71	0.267813	0.154272	1.73598	0.0825678	0.13627
ENSMAUG00000000976	Zfr	9239310	9297185	101841908	zinc finger RNA binding protein [Source:NCBI gene;Acc:101841908]	protein_coding			Zfr	101841908	ENSG00000056097	ZFR	51663	1451.19	0.0106458	0.326809	0.0325751	0.974013	0.981345
ENSMAUG00000000977	Alb	7290925	7319895	101837229	albumin [Source:NCBI gene;Acc:101837229]	protein_coding			Alb	101837229	ENSG00000163631	ALB	213	28.9377	-2.21664	0.835743	-2.6523	0.00799453	0.0181537
ENSMAUG00000000978	Lrrc8b	7201981	7234903	101844931	leucine rich repeat containing 8 VRAC subunit B [Source:NCBI gene;Acc:101844931]	protein_coding			Lrrc8b	101844931	ENSG00000197147	LRRC8B	23507	1293.79	-0.050647	0.180001	-0.281371	0.778426	0.837403
ENSMAUG00000000979	Grhl3	8761736	8779395		grainyhead like transcription factor 3 [Source:MGI Symbol;Acc:MGI:2655333]	protein_coding			Grhl3		ENSG00000158055	GRHL3	57822	9.10159	1.16426	0.706234	1.64854	0.099241	0.15918
ENSMAUG00000000980	Cdk5rap1	3306011	3324634	101832235	CDK5 regulatory subunit associated protein 1 [Source:NCBI gene;Acc:101832235]	protein_coding			Cdk5rap1	101832235	ENSG00000101391	CDK5RAP1	51654	442.31	0.0294301	0.0937148	0.314039	0.753492	0.819085
ENSMAUG00000000981	Pycr1	1171670	1175404	101837782	pyrroline-5-carboxylate reductase 1 [Source:NCBI gene;Acc:101837782]	protein_coding			Pycr1	101837782	ENSG00000183010	PYCR1	5831	207.909	0.574207	0.183778	3.12447	0.00178127	0.00481575
ENSMAUG00000000982	Tspan33	10546748	10551101	101826286	tetraspanin 33 [Source:NCBI gene;Acc:101826286]	protein_coding			Tspan33	101826286	ENSG00000158457	TSPAN33	340348	135.523	0.187686	0.265889	0.705881	0.480262	0.58277
ENSMAUG00000000984	Mbnl3	2250285	2303910	101823241	muscleblind like splicing regulator 3 [Source:NCBI gene;Acc:101823241]	protein_coding			Mbnl3	101823241	ENSG00000076770	MBNL3	55796	214.512	1.24712	0.154849	8.05379	8.02716e-16	1.75714e-14
ENSMAUG00000000985	Tmem60	3117064	3121100	101827785	transmembrane protein 60 [Source:NCBI gene;Acc:101827785]	protein_coding			Tmem60	101827785	ENSG00000135211	TMEM60	85025	803.421	0.0668603	0.127378	0.524899	0.599654	0.690644
ENSMAUG00000000986	Nelfcd	8323327	8332328	101836210	negative elongation factor complex member C/D [Source:NCBI gene;Acc:101836210]	protein_coding			Nelfcd	101836210	ENSG00000101158	NELFCD	51497	2688.44	0.0611517	0.13083	0.467414	0.640204	0.726124
ENSMAUG00000000987	PKM	12174889	12176292			protein_coding					ENSG00000067225	PKM	5315	6.81263	-0.20803	0.488445	-0.425902	0.670179	0.751741
ENSMAUG00000000988	C12orf73	170121	174268	101844096	chromosome unknown C12orf73 homolog [Source:NCBI gene;Acc:101844096]	protein_coding				101844096	ENSG00000204954	C12orf73	728568	419.424	-0.00529921	0.1155	-0.0458807	0.963405	0.974043
ENSMAUG00000000989	Cage1	15124966	15158754	101840332	cancer antigen 1 [Source:NCBI gene;Acc:101840332]	protein_coding			Cage1	101840332	ENSG00000164304	CAGE1	285782	52.0748	-0.43674	0.271125	-1.61084	0.107214	0.169801
ENSMAUG00000000990	9430015G10Rik	168947	182472	101831682	chromosome unknown C1orf159 homolog [Source:NCBI gene;Acc:101831682]	protein_coding			9430015G10Rik	101831682	ENSG00000131591	C1orf159	54991	695.327	0.534649	0.10689	5.00187	5.67761e-07	3.13368e-06
ENSMAUG00000000991	Dpagt1	6839536	6846023	101829065	dolichyl-phosphate N-acetylglucosaminephosphotransferase 1 [Source:NCBI gene;Acc:101829065]	protein_coding			Dpagt1	101829065	ENSG00000172269	DPAGT1	1798	2226.61	0.250986	0.0830161	3.02334	0.00249999	0.00649274
ENSMAUG00000000992	Cdkn1a	2286177	2293513	101826412	cyclin dependent kinase inhibitor 1A [Source:NCBI gene;Acc:101826412]	protein_coding			Cdkn1a	101826412	ENSG00000124762	CDKN1A	1026	10512.4	0.894923	0.156576	5.7156	1.09318e-08	8.13803e-08
ENSMAUG00000000993	Cggbp1	12270733	12275749	101826809	CGG triplet repeat binding protein 1 [Source:NCBI gene;Acc:101826809]	protein_coding			Cggbp1	101826809	ENSG00000163320	CGGBP1	8545	953.244	0.329992	0.38249	0.862745	0.388278	0.490979
ENSMAUG00000000995	NOVA1	5700785	5771650			protein_coding					ENSG00000139910	NOVA1	4857	55.166	-0.587093	0.325104	-1.80586	0.0709399	0.119982
ENSMAUG00000000996	RNF146	6555585	6557036			protein_coding					ENSG00000118518	RNF146	81847	115.214	-0.34656	0.159406	-2.17407	0.0297	0.0569976
ENSMAUG00000000997	Ubl5	9552056	9553424	101836731	ubiquitin like 5 [Source:NCBI gene;Acc:101836731]	protein_coding			Ubl5	101836731	ENSG00000198258	UBL5	59286	6778.35	-0.00555384	0.170504	-0.0325731	0.974015	0.981345
ENSMAUG00000000998	Washc1	277867	290317	101825155	WASH complex subunit 1 [Source:NCBI gene;Acc:101825155]	protein_coding								3093.44	-0.190952	0.14281	-1.3371	0.181189	0.263291
ENSMAUG00000000999	Fosb	579070	584781	101835382	FosB proto-oncogene, AP-1 transcription factor subunit [Source:NCBI gene;Acc:101835382]	protein_coding			Fosb	101835382	ENSG00000125740	FOSB	2354	206.447	-0.554888	0.540984	-1.0257	0.305033	0.406356
ENSMAUG00000001000	Chd7	4092555	4215485		chromodomain helicase DNA binding protein 7 [Source:MGI Symbol;Acc:MGI:2444748]	protein_coding			Chd7		ENSG00000171316	CHD7	55636	1258.04	0.226515	0.138495	1.63555	0.101934	0.162735
ENSMAUG00000001001	Polr2i	6070239	6071522	101842642	RNA polymerase II subunit I [Source:NCBI gene;Acc:101842642]	protein_coding			Polr2i	101842642	ENSG00000105258	POLR2I	5438	2386.6	0.143383	0.161083	0.890116	0.373404	0.47672
ENSMAUG00000001002	Sema3a	521610	724641	101841839	semaphorin 3A [Source:NCBI gene;Acc:101841839]	protein_coding			Sema3a	101841839	ENSG00000075213	SEMA3A	10371	5554.92	-1.12768	0.258542	-4.36171	1.29052e-05	5.47234e-05
ENSMAUG00000001003	KIAA2012	18921936	19035011		predicted gene 973 [Source:MGI Symbol;Acc:MGI:2685819]	protein_coding			Gm973		ENSG00000182329	KIAA2012	100652824	100.327	-0.138617	0.329305	-0.420939	0.673799	0.754939
ENSMAUG00000001004	Prkaa1	1727718	1759983		protein kinase, AMP-activated, alpha 1 catalytic subunit [Source:MGI Symbol;Acc:MGI:2145955]	protein_coding			Prkaa1		ENSG00000132356	PRKAA1	5562	326.581	0.797685	0.232261	3.43444	0.000593786	0.00179466
ENSMAUG00000001005	Tnfsf11	10858561	10890315	101827402	TNF superfamily member 11 [Source:NCBI gene;Acc:101827402]	protein_coding			Tnfsf11	101827402	ENSG00000120659	TNFSF11	8600	10.8005	1.20417	0.414693	2.90375	0.0036872	0.00915731
ENSMAUG00000001006	Ager	588053	590979	101842404	advanced glycosylation end-product specific receptor [Source:NCBI gene;Acc:101842404]	protein_coding			Ager	101842404	ENSG00000204305	AGER	177	177722	-1.36021	0.240304	-5.66036	1.51056e-08	1.09838e-07
ENSMAUG00000001007	Ccser1	2549086	3492471	101830877	coiled-coil serine rich protein 1 [Source:NCBI gene;Acc:101830877]	protein_coding			Ccser1	101830877	ENSG00000184305	CCSER1	401145	400.819	-0.949431	0.309741	-3.06524	0.00217497	0.00573777
ENSMAUG00000001008	Patl2	1705442	1713607		protein associated with topoisomerase II homolog 2 (yeast) [Source:MGI Symbol;Acc:MGI:1914828]	protein_coding			Patl2		ENSG00000229474	PATL2	197135	733.976	0.131407	0.2699	0.486873	0.626349	0.714342
ENSMAUG00000001009	Itch	2474335	2546138		itchy, E3 ubiquitin protein ligase [Source:MGI Symbol;Acc:MGI:1202301]	protein_coding			Itch		ENSG00000078747	ITCH	83737	868.266	0.0597967	0.439669	0.136004	0.891818	0.923237
ENSMAUG00000001010	Etnk2	718520	735688	101842792	ethanolamine kinase 2 [Source:NCBI gene;Acc:101842792]	protein_coding			Etnk2	101842792	ENSG00000143845	ETNK2	55224	153.507	-0.240707	0.188614	-1.27619	0.201889	0.288357
ENSMAUG00000001011	Zfp523	1387339	1415844	101843641	zinc finger protein 76 [Source:NCBI gene;Acc:101843641]	protein_coding			Zfp523	101843641	ENSG00000065029	ZNF76	7629	2938.39	-0.491793	0.102261	-4.80917	1.51555e-06	7.73285e-06
ENSMAUG00000001012	Ttc39c	22681059	22726599	101837649	tetratricopeptide repeat domain 39C [Source:NCBI gene;Acc:101837649]	protein_coding			Ttc39c	101837649	ENSG00000168234	TTC39C	125488	277.066	2.00579	0.221666	9.0487	1.4468e-19	5.52791e-18
ENSMAUG00000001013	Txnrd2	7266524	7316491	101834827	thioredoxin reductase 2 [Source:NCBI gene;Acc:101834827]	protein_coding			Txnrd2	101834827	ENSG00000184470	TXNRD2	10587	1204.58	0.299573	0.147834	2.02642	0.0427216	0.0779599
ENSMAUG00000001014	Serpine2	549112	576090		serine (or cysteine) peptidase inhibitor, clade E, member 2 [Source:MGI Symbol;Acc:MGI:101780]	protein_coding			Serpine2		ENSG00000135919	SERPINE2	5270	3651.79	-0.182691	0.193078	-0.946202	0.344046	0.447275
ENSMAUG00000001017	Hoxa7	552638	554517	101828148	homeobox A7 [Source:NCBI gene;Acc:101828148]	protein_coding			Hoxa7	101828148	ENSG00000122592	HOXA7	3204	265.085	-1.31543	0.244082	-5.38928	7.0741e-08	4.54807e-07
ENSMAUG00000001018	FN3K	407976	416318			protein_coding					ENSG00000167363	FN3K	64122	10.2545	-0.803574	0.463655	-1.73313	0.0830729	0.136858
ENSMAUG00000001020	Nat14	861251	864042	101827275	N-acetyltransferase 14 (putative) [Source:NCBI gene;Acc:101827275]	protein_coding			Nat14	101827275	ENSG00000090971	NAT14	57106	879.983	-0.239466	0.226823	-1.05574	0.291086	0.391003
ENSMAUG00000001021	Ubxn11	7277393	7295135	101831684	UBX domain protein 11 [Source:NCBI gene;Acc:101831684]	protein_coding			Ubxn11	101831684	ENSG00000158062	UBXN11	91544	606.734	-0.121921	0.324209	-0.376056	0.706875	0.78205
ENSMAUG00000001022	Camk1g	1760254	1787210	101834500	calcium/calmodulin dependent protein kinase IG [Source:NCBI gene;Acc:101834500]	protein_coding			Camk1g	101834500	ENSG00000008118	CAMK1G	57172	77.387	0.109405	0.255921	0.427493	0.66902	0.750842
ENSMAUG00000001023	SERPINA3	11772615	11780609	101835835	serine protease inhibitor A3N-like [Source:NCBI gene;Acc:101835835]	protein_coding				101835835	ENSG00000196136	SERPINA3	12	2244.05	2.0089	0.343161	5.85411	4.79557e-09	3.78246e-08
ENSMAUG00000001024	DNAAF6	435697	475879	101829092	dynein axonemal assembly factor 6 [Source:NCBI gene;Acc:101829092]	protein_coding				101829092	ENSG00000080572	DNAAF6	139212	82.707	-0.0405543	0.300312	-0.135041	0.89258	0.923673
ENSMAUG00000001025	Uprt	488526	520330	101834780	uracil phosphoribosyltransferase homolog [Source:NCBI gene;Acc:101834780]	protein_coding			Uprt	101834780	ENSG00000094841	UPRT	139596	103.799	0.287744	0.415758	0.692095	0.488878	0.590901
ENSMAUG00000001027	Clu	2459682	2473367	101836902	clusterin [Source:NCBI gene;Acc:101836902]	protein_coding			Clu	101836902	ENSG00000120885	CLU	1191	9980.23	0.373271	0.309313	1.20678	0.227518	0.318318
ENSMAUG00000001029	Cd84	9926783	9959628	101832121	CD84 molecule [Source:NCBI gene;Acc:101832121]	protein_coding			Cd84	101832121	ENSG00000066294	CD84	8832	205.256	2.91694	0.414757	7.03289	2.02298e-12	2.71944e-11
ENSMAUG00000001031	C7orf61	7811666	7817191			protein_coding					ENSG00000185955	C7orf61	402573	7.60429	1.02813	0.611003	1.6827	0.0924333	0.149928
ENSMAUG00000001032	Smarcc2	3148912	3175439		SWI/SNF related, matrix associated, actin dependent regulator of chromatin, subfamily c, member 2 [Source:MGI Symbol;Acc:MGI:1915344]	protein_coding			Smarcc2		ENSG00000139613	SMARCC2	6601	8687.73	-0.470019	0.085708	-5.48396	4.15898e-08	2.791e-07
ENSMAUG00000001033	SCNN1A	216893	230753			protein_coding					ENSG00000111319	SCNN1A	6337	2279.89	-0.454938	0.265223	-1.71531	0.0862893	0.141349
ENSMAUG00000001034	Lcn10	1663026	1665999	101844061	lipocalin 10 [Source:NCBI gene;Acc:101844061]	protein_coding			Lcn10	101844061	ENSG00000187922	LCN10	414332	249.654	-1.8639	0.347276	-5.36721	7.99645e-08	5.10316e-07
ENSMAUG00000001037	Rgr	709444	722563	101844045	retinal G protein coupled receptor [Source:NCBI gene;Acc:101844045]	protein_coding			Rgr	101844045	ENSG00000148604	RGR	5995	19.0488	-0.283212	0.329499	-0.859525	0.390051	0.492502
ENSMAUG00000001038	FKBP4	2299976	2301329			protein_coding					ENSG00000004478	FKBP4	2288	235.653	0.315086	0.193886	1.62511	0.10414	0.165664
ENSMAUG00000001040	Adcy4	2429843	2446473	101841504	adenylate cyclase 4 [Source:NCBI gene;Acc:101841504]	protein_coding			Adcy4	101841504	ENSG00000129467	ADCY4	196883	961.015	-1.05267	0.18451	-5.70522	1.16195e-08	8.58906e-08
ENSMAUG00000001041	Phkg1	245760	255086		phosphorylase kinase gamma 1 [Source:MGI Symbol;Acc:MGI:97579]	protein_coding			Phkg1		ENSG00000164776	PHKG1	5260	41.9657	-0.288644	0.309525	-0.93254	0.351057	0.454023
ENSMAUG00000001043	Nrtn	6372670	6378292	101828307	neurturin [Source:NCBI gene;Acc:101828307]	protein_coding			Nrtn	101828307	ENSG00000171119	NRTN	4902	89.959	-0.375388	0.264233	-1.42067	0.155413	0.23207
ENSMAUG00000001044	Tpo	5300317	5356705		thyroid peroxidase [Source:MGI Symbol;Acc:MGI:98813]	protein_coding			Tpo		ENSG00000115705	TPO	7173	14.4559	-2.53477	0.655447	-3.86724	0.000110076	0.000387281
ENSMAUG00000001045	Ephb4	7403831	7427721	101831963	EPH receptor B4 [Source:NCBI gene;Acc:101831963]	protein_coding			Ephb4	101831963	ENSG00000196411	EPHB4	2050	2855.27	-1.2547	0.249381	-5.03123	4.87334e-07	2.73197e-06
ENSMAUG00000001046	Tmem67	19159419	19204340	101841046	transmembrane protein 67 [Source:NCBI gene;Acc:101841046]	protein_coding			Tmem67	101841046	ENSG00000164953	TMEM67	91147	442.793	-0.15884	0.201477	-0.788378	0.430476	0.533921
ENSMAUG00000001047	Rpl22	4064758	4074023	101844682	ribosomal protein L22 [Source:NCBI gene;Acc:101844682]	protein_coding			Rpl22	101844682	ENSG00000116251	RPL22	6146	10331.4	0.488935	0.194384	2.5153	0.0118929	0.0257046
ENSMAUG00000001048	Aamdc	8212474	8239982	101844662	adipogenesis associated Mth938 domain containing [Source:NCBI gene;Acc:101844662]	protein_coding			Aamdc	101844662	ENSG00000087884	AAMDC	28971	641.221	-0.670475	0.202606	-3.30925	0.000935459	0.00269869
ENSMAUG00000001049	Tlr2	446077	451794	101838156	toll like receptor 2 [Source:NCBI gene;Acc:101838156]	protein_coding			Tlr2	101838156	ENSG00000137462	TLR2	7097	626.058	2.35688	0.35549	6.62995	3.35793e-11	3.72346e-10
ENSMAUG00000001050	Fli1	1752523	1793540		Friend leukemia integration 1 [Source:MGI Symbol;Acc:MGI:95554]	protein_coding			Fli1		ENSG00000151702	FLI1	2313	1178.89	0.0968463	0.344683	0.280972	0.778732	0.837529
ENSMAUG00000001051	Csnk1a1	12128488	12167877	101837873	casein kinase 1 alpha 1 [Source:NCBI gene;Acc:101837873]	protein_coding			Csnk1a1	101837873	ENSG00000113712	CSNK1A1	1452	3780.87	-0.077989	0.243598	-0.320155	0.748851	0.815366
ENSMAUG00000001052	Ptpn3	183149	251388		protein tyrosine phosphatase, non-receptor type 3 [Source:MGI Symbol;Acc:MGI:105307]	protein_coding			Ptpn3		ENSG00000070159	PTPN3	5774	1119.38	-1.08137	0.144078	-7.50546	6.12153e-14	1.02908e-12
ENSMAUG00000001053	Stam	5814837	5857452	101824557	signal transducing adaptor molecule [Source:NCBI gene;Acc:101824557]	protein_coding			Stam	101824557	ENSG00000136738	STAM	8027	240.822	0.332386	0.525421	0.632609	0.526989	0.626323
ENSMAUG00000001055	Pou2af3	13855745	13863882	101831122	colorectal cancer associated 2 [Source:NCBI gene;Acc:101831122]	protein_coding			Colca2	101831122	ENSG00000214290	COLCA2	120376	412.653	-0.254048	0.209338	-1.21358	0.224908	0.315506
ENSMAUG00000001057	Fcnb	1335911	1344242	101838013	ficolin 1 [Source:NCBI gene;Acc:101838013]	protein_coding			Fcnb	101838013	ENSG00000085265	FCN1	2219	1742.27	0.254963	0.359358	0.709495	0.478018	0.580647
ENSMAUG00000001058	Eif5	4356680	4363942	101830054	eukaryotic translation initiation factor 5 [Source:NCBI gene;Acc:101830054]	protein_coding				101830054	ENSG00000100664	EIF5	1983	7817.09	0.363015	0.0825702	4.39644	1.1004e-05	4.74547e-05
ENSMAUG00000001059	Igsf10	3601513	3626082		immunoglobulin superfamily, member 10 [Source:MGI Symbol;Acc:MGI:1923481]	protein_coding			Igsf10		ENSG00000152580	IGSF10	285313	286.247	-1.46818	0.257922	-5.69233	1.25314e-08	9.21226e-08
ENSMAUG00000001060	TM4SF4	811	8562	101823887	transmembrane 4 L6 family member 4 [Source:NCBI gene;Acc:101823887]	protein_coding				101823887	ENSG00000169903	TM4SF4	7104	9.82837	-0.273718	0.911583	-0.300267	0.763973	0.827118
ENSMAUG00000001062	Abcb7	616506	745003	101835040	ATP binding cassette subfamily B member 7 [Source:NCBI gene;Acc:101835040]	protein_coding			Abcb7	101835040	ENSG00000131269	ABCB7	22	1056.57	0.480876	0.164863	2.91682	0.00353623	0.00882857
ENSMAUG00000001064	Fhad1	5987206	6098642		forkhead-associated (FHA) phosphopeptide binding domain 1 [Source:MGI Symbol;Acc:MGI:1920323]	protein_coding			Fhad1		ENSG00000142621	FHAD1	114827	1783.26	-0.366044	0.304929	-1.20042	0.229975	0.321148
ENSMAUG00000001065	Trem1	12371601	12381036	101833671	triggering receptor expressed on myeloid cells 1 [Source:NCBI gene;Acc:101833671]	protein_coding			Trem1	101833671	ENSG00000124731	TREM1	54210	224.89	2.19354	0.624783	3.51089	0.000446617	0.00138807
ENSMAUG00000001066	Vil1	4445908	4469467	101832625	villin 1 [Source:NCBI gene;Acc:101832625]	protein_coding			Vil1	101832625	ENSG00000127831	VIL1	7429	10.021	-0.172257	0.557794	-0.308819	0.75746	0.822345
ENSMAUG00000001067	PM20D1	12259	18159		peptidase M20 domain containing 1 [Source:MGI Symbol;Acc:MGI:2442939]	protein_coding					ENSG00000162877	PM20D1	148811	152.074	-0.720038	0.271672	-2.6504	0.00803971	0.0182366
ENSMAUG00000001069	Fam20b	5638826	5676326	101836354	FAM20B glycosaminoglycan xylosylkinase [Source:NCBI gene;Acc:101836354]	protein_coding			Fam20b	101836354	ENSG00000116199	FAM20B	9917	5284.47	-0.0665269	0.105607	-0.629945	0.52873	0.628038
ENSMAUG00000001070	TCP1	25	2619	101830320	T-complex protein 1 subunit alpha [Source:NCBI gene;Acc:101830320]	protein_coding				101830320	ENSG00000120438	TCP1	6950	4355.87	0.795084	0.104698	7.59408	3.09985e-14	5.44138e-13
ENSMAUG00000001071	Sptssb	108217	143227	101842121	serine palmitoyltransferase small subunit B [Source:NCBI gene;Acc:101842121]	protein_coding			Sptssb	101842121	ENSG00000196542	SPTSSB	165679	481.735	-2.04419	0.230722	-8.85999	8.0025e-19	2.7376e-17
ENSMAUG00000001072	Zkscan14	3392	9100	101827033	zinc finger protein 394 [Source:NCBI gene;Acc:101827033]	protein_coding			Zkscan14	101827033	ENSG00000160908	ZNF394	84124	337.957	-0.514104	0.138324	-3.71667	0.000201866	0.000670719
ENSMAUG00000001074	Adsl	3209052	3234222	101836336	adenylosuccinate lyase [Source:NCBI gene;Acc:101836336]	protein_coding			Adsl	101836336	ENSG00000239900	ADSL	158	1573.68	0.684002	0.110527	6.18853	6.07271e-10	5.57961e-09
ENSMAUG00000001075	Pole2	15000184	15025865		polymerase (DNA directed), epsilon 2 (p59 subunit) [Source:MGI Symbol;Acc:MGI:1197514]	protein_coding					ENSG00000100479	POLE2	5427	216.257	0.948913	0.147592	6.42929	1.28203e-10	1.306e-09
ENSMAUG00000001076	Ctnnb1	2988789	3016670	101822512	catenin beta 1 [Source:NCBI gene;Acc:101822512]	protein_coding			Ctnnb1	101822512	ENSG00000168036	CTNNB1	1499	22251.8	-0.175898	0.0784361	-2.24256	0.0249251	0.0489844
ENSMAUG00000001077	Hbs1l	11009427	11076832	101831545	HBS1 like translational GTPase [Source:NCBI gene;Acc:101831545]	protein_coding			Hbs1l	101831545	ENSG00000112339	HBS1L	10767	2375.14	-0.0188082	0.0616482	-0.305089	0.760298	0.82446
ENSMAUG00000001078	SLC9A1	6550033	6595029			protein_coding					ENSG00000090020	SLC9A1	6548	686.554	-0.329857	0.170526	-1.93435	0.05307	0.0939309
ENSMAUG00000001079	Cic	745327	768147	101823166	capicua transcriptional repressor [Source:NCBI gene;Acc:101823166]	protein_coding			Cic	101823166	ENSG00000079432	CIC	23152	10535.7	-0.247959	0.138857	-1.78571	0.0741455	0.124436
ENSMAUG00000001080	Nes	4531935	4540866	101843961	nestin [Source:NCBI gene;Acc:101843961]	protein_coding			Nes	101843961	ENSG00000132688	NES	10763	11569.8	-1.06456	0.260817	-4.08163	4.47205e-05	0.000170248
ENSMAUG00000001082	Tonsl	1239464	1254754	101841674	tonsoku like, DNA repair protein [Source:NCBI gene;Acc:101841674]	protein_coding			Tonsl	101841674	ENSG00000160949	TONSL	4796	88.3069	1.96839	0.28929	6.80423	1.01595e-11	1.22597e-10
ENSMAUG00000001083	Cplane1	5670926	5751053		ciliogenesis and planar polarity effector 1 [Source:MGI Symbol;Acc:MGI:1920942]	protein_coding			Cplane1		ENSG00000197603	CPLANE1	65250	1306.33	-0.217011	0.116094	-1.86926	0.0615862	0.106443
ENSMAUG00000001085	Mtdh	16533703	16575027	101824167	metadherin [Source:NCBI gene;Acc:101824167]	protein_coding			Mtdh	101824167	ENSG00000147649	MTDH	92140	6745.59	0.23333	0.0528675	4.41349	1.01717e-05	4.41897e-05
ENSMAUG00000001086	Rad21l	13053510	13089418	101828986	RAD21 cohesin complex component like 1 [Source:NCBI gene;Acc:101828986]	protein_coding			Rad21l	101828986	ENSG00000244588	RAD21L1	642636	13.399	-1.20381	0.594768	-2.02399	0.0429708	0.0783176
ENSMAUG00000001088	Faah	5984931	6001248	101841980	fatty acid amide hydrolase [Source:NCBI gene;Acc:101841980]	protein_coding			Faah	101841980	ENSG00000117480	FAAH	2166	823.643	-0.935232	0.22976	-4.07048	4.69173e-05	0.000177874
ENSMAUG00000001089	Ppp1r15b	496046	500682	101826365	protein phosphatase 1 regulatory subunit 15B [Source:NCBI gene;Acc:101826365]	protein_coding			Ppp1r15b	101826365	ENSG00000158615	PPP1R15B	84919	736.873	0.216427	0.447935	0.483166	0.628978	0.716545
ENSMAUG00000001090	E2F4	569813	570602			protein_coding					ENSG00000205250	E2F4	1874	670.037	0.402458	0.0987142	4.077	4.56209e-05	0.000173317
ENSMAUG00000001092	Scn4b	7672391	7688849	101837861	sodium voltage-gated channel beta subunit 4 [Source:NCBI gene;Acc:101837861]	protein_coding			Scn4b	101837861	ENSG00000177098	SCN4B	6330	87.9302	-1.7829	0.438338	-4.06741	4.75381e-05	0.000179996
ENSMAUG00000001093	SERPINB6	19266410	19275054			protein_coding					ENSG00000124570	SERPINB6	5269	2549.52	0.217849	0.107933	2.01836	0.0435533	0.0792417
ENSMAUG00000001094	Tram2	2470347	2540646	101827409	translocation associated membrane protein 2 [Source:NCBI gene;Acc:101827409]	protein_coding			Tram2	101827409	ENSG00000065308	TRAM2	9697	145.043	0.150945	0.298589	0.505528	0.613188	0.702601
ENSMAUG00000001095	Zbp1	7118968	7128415	101835595	Z-DNA binding protein 1 [Source:NCBI gene;Acc:101835595]	protein_coding			Zbp1	101835595	ENSG00000124256	ZBP1	81030	868.886	3.4681	0.3794	9.14103	6.18625e-20	2.47282e-18
ENSMAUG00000001097	Cep192	6009921	6083034	101827155	centrosomal protein 192 [Source:NCBI gene;Acc:101827155]	protein_coding			Cep192	101827155	ENSG00000101639	CEP192	55125	467.342	0.569598	0.127131	4.48041	7.44984e-06	3.32183e-05
ENSMAUG00000001098	Avpr2	664494	666912	101832425	arginine vasopressin receptor 2 [Source:NCBI gene;Acc:101832425]	protein_coding			Avpr2	101832425	ENSG00000126895	AVPR2	554	14.1337	0.976185	0.354051	2.75719	0.0058301	0.0137305
ENSMAUG00000001100	Crbn	16665572	16682457	101838910	cereblon [Source:NCBI gene;Acc:101838910]	protein_coding			Crbn	101838910	ENSG00000113851	CRBN	51185	1377.97	-0.240933	0.107361	-2.24414	0.0248235	0.0488075
ENSMAUG00000001101	Amot	4525636	4584452	101824730	angiomotin [Source:NCBI gene;Acc:101824730]	protein_coding			Amot	101824730	ENSG00000126016	AMOT	154796	500.611	-0.991161	0.240781	-4.11644	3.84777e-05	0.000148793
ENSMAUG00000001102	Rnf121	12763534	12799108		ring finger protein 121 [Source:MGI Symbol;Acc:MGI:1922462]	protein_coding			Rnf121		ENSG00000137522	RNF121	55298	713.935	0.503042	0.0981411	5.1257	2.96438e-07	1.7222e-06
ENSMAUG00000001103	Slc44a5	3784710	4071678		solute carrier family 44, member 5 [Source:MGI Symbol;Acc:MGI:3035141]	protein_coding			Slc44a5		ENSG00000137968	SLC44A5	204962	3.51312	-3.2562	1.04702	-3.10996	0.00187115	0.00503376
ENSMAUG00000001104	Gsap	2747168	2841746		gamma-secretase activating protein [Source:MGI Symbol;Acc:MGI:2442259]	protein_coding			Gsap		ENSG00000186088	GSAP	54103	4390.28	-0.313615	0.139462	-2.24874	0.0245288	0.0483282
ENSMAUG00000001107	Marco	4159897	4190481	101834359	macrophage receptor with collagenous structure [Source:NCBI gene;Acc:101834359]	protein_coding			Marco	101834359	ENSG00000019169	MARCO	8685	24972.6	-0.0374826	0.298064	-0.125753	0.899927	0.928587
ENSMAUG00000001108	1700020L24Rik	650	2766	101826953	chromosome unknown C17orf50 homolog [Source:NCBI gene;Acc:101826953]	protein_coding			1700020L24Rik	101826953	ENSG00000270806	C17orf50	146853	1206.87	-1.58243	0.179444	-8.81853	1.15973e-18	3.91277e-17
ENSMAUG00000001109	Olfm1	1459724	1497474	101830651	olfactomedin 1 [Source:NCBI gene;Acc:101830651]	protein_coding			Olfm1	101830651	ENSG00000130558	OLFM1	10439	236.912	-1.32265	0.426541	-3.10086	0.00192956	0.0051654
ENSMAUG00000001111	Sh2d4a	11699253	11759443		SH2 domain containing 4A [Source:MGI Symbol;Acc:MGI:1919531]	protein_coding			Sh2d4a		ENSG00000104611	SH2D4A	63898	2503.44	-0.297282	0.155767	-1.90851	0.0563257	0.098837
ENSMAUG00000001112	Usp53	7630830	7669613		ubiquitin specific peptidase 53 [Source:MGI Symbol;Acc:MGI:2139607]	protein_coding			Usp53		ENSG00000145390	USP53	54532	357.371	-0.851902	0.307464	-2.77074	0.00559298	0.0132442
ENSMAUG00000001113	Pigh	4859433	4870593	101826005	phosphatidylinositol glycan anchor biosynthesis class H [Source:NCBI gene;Acc:101826005]	protein_coding			Pigh	101826005	ENSG00000100564	PIGH	5283	349.919	-0.451097	0.125578	-3.59217	0.000327933	0.0010464
ENSMAUG00000001114	Zbtb26	4708933	4721331	101829554	zinc finger and BTB domain containing 26 [Source:NCBI gene;Acc:101829554]	protein_coding			Zbtb26	101829554	ENSG00000171448	ZBTB26	57684	343.447	-0.104864	0.190594	-0.550199	0.582183	0.675547
ENSMAUG00000001115	Marveld3	2617116	2629447	101844116	MARVEL domain containing 3 [Source:NCBI gene;Acc:101844116]	protein_coding			Marveld3	101844116	ENSG00000140832	MARVELD3	91862	86.2184	0.489166	0.249702	1.959	0.0501129	0.0894395
ENSMAUG00000001116	Plec	808064	867771	101836251	plectin [Source:NCBI gene;Acc:101836251]	protein_coding			Plec	101836251	ENSG00000178209	PLEC	5339	31526.6	-0.258724	0.183497	-1.40996	0.158552	0.236039
ENSMAUG00000001118	Sstr2	8017001	8023255	101831657	somatostatin receptor 2 [Source:NCBI gene;Acc:101831657]	protein_coding			Sstr2	101831657	ENSG00000180616	SSTR2	6752	7.62172	-0.194413	0.617727	-0.314723	0.752972	0.818823
ENSMAUG00000001119	PER3	5413276	5433607			protein_coding					ENSG00000049246	PER3	8863	421.093	-1.70202	0.44992	-3.78295	0.000154978	0.000527349
ENSMAUG00000001120	Mab21l4	11106576	11116941	101836216	mab-21 like 4 [Source:NCBI gene;Acc:101836216]	protein_coding			Mab21l4	101836216	ENSG00000172478	MAB21L4	79919	1173.77	-0.999592	0.222643	-4.48966	7.13371e-06	3.18763e-05
ENSMAUG00000001123	Ssbp3	12559794	12700591	101840733	single stranded DNA binding protein 3 [Source:NCBI gene;Acc:101840733]	protein_coding			Ssbp3	101840733	ENSG00000157216	SSBP3	23648	2656.99	-0.0117908	0.145238	-0.0811829	0.935297	0.953577
ENSMAUG00000001124	CABLES2	3573	4823			protein_coding					ENSG00000149679	CABLES2	81928	352.606	-0.0963699	0.152005	-0.633991	0.526086	0.625655
ENSMAUG00000001125	Plcd4	4328638	4346775		phospholipase C, delta 4 [Source:MGI Symbol;Acc:MGI:107469]	protein_coding			Plcd4		ENSG00000115556	PLCD4	84812	67.1795	-0.368233	0.20724	-1.77684	0.0755939	0.126463
ENSMAUG00000001126	Epb41l2	7500980	7576082	101824316	erythrocyte membrane protein band 4.1 like 2 [Source:NCBI gene;Acc:101824316]	protein_coding			Epb41l2	101824316	ENSG00000079819	EPB41L2	2037	5628.81	0.127893	0.219487	0.582691	0.560101	0.655245
ENSMAUG00000001128	Ppp1r13b	4030275	4064194	101828528	protein phosphatase 1 regulatory subunit 13B [Source:NCBI gene;Acc:101828528]	protein_coding			Ppp1r13b	101828528	ENSG00000088808	PPP1R13B	23368	1728.8	-0.719931	0.155161	-4.63989	3.48593e-06	1.65413e-05
ENSMAUG00000001129	Hoxa3	557007	600954	101829127	homeobox A3 [Source:NCBI gene;Acc:101829127]	protein_coding			Hoxa3	101829127	ENSG00000105997	HOXA3	3200	866.083	-1.4566	0.168271	-8.65626	4.87503e-18	1.46052e-16
ENSMAUG00000001130	Meis1	11993128	12131890	101836973	Meis homeobox 1 [Source:NCBI gene;Acc:101836973]	protein_coding			Meis1	101836973	ENSG00000143995	MEIS1	4211	1881.52	-1.10382	0.197623	-5.58546	2.33077e-08	1.63577e-07
ENSMAUG00000001131	Tcn2	22676921	22695241	101833235	transcobalamin 2 [Source:NCBI gene;Acc:101833235]	protein_coding			Tcn2	101833235	ENSG00000185339	TCN2	6948	13665	-0.326362	0.122659	-2.66072	0.00779745	0.017761
ENSMAUG00000001132	RCCD1	354	2002	101840351	RCC1 domain-containing protein 1 [Source:NCBI gene;Acc:101840351]	protein_coding				101840351	ENSG00000166965	RCCD1	91433	314.685	-0.271524	0.130197	-2.08549	0.0370244	0.0689753
ENSMAUG00000001133	Rbm22	13137759	13149080	101843143	RNA binding motif protein 22 [Source:NCBI gene;Acc:101843143]	protein_coding			Rbm22	101843143	ENSG00000086589	RBM22	55696	2329.51	0.427728	0.0761167	5.61937	1.91653e-08	1.36855e-07
ENSMAUG00000001134	Erp44	1846530	1933373	101837982	endoplasmic reticulum protein 44 [Source:NCBI gene;Acc:101837982]	protein_coding			Erp44	101837982	ENSG00000023318	ERP44	23071	2744.56	0.454019	0.0511764	8.87164	7.2075e-19	2.48296e-17
ENSMAUG00000001135	B3galnt1	344993	386943	101842661	beta-1,3-N-acetylgalactosaminyltransferase 1 (globoside blood group) [Source:NCBI gene;Acc:101842661]	protein_coding			B3galnt1	101842661	ENSG00000169255	B3GALNT1	8706	758.235	1.14515	0.144269	7.93758	2.06156e-15	4.28327e-14
ENSMAUG00000001136	Tmem33	2333104	2357047	101823384	transmembrane protein 33 [Source:NCBI gene;Acc:101823384]	protein_coding			Tmem33	101823384	ENSG00000109133	TMEM33	55161	2494.6	0.28671	0.105076	2.72859	0.00636059	0.0148115
ENSMAUG00000001137	Actn4	1212729	1276647		actinin alpha 4 [Source:MGI Symbol;Acc:MGI:1890773]	protein_coding			Actn4		ENSG00000130402	ACTN4	81	8157.64	0.00902789	0.174908	0.0516152	0.958835	0.970983
ENSMAUG00000001138	Tmem177	6495	9694	101839367	transmembrane protein 177 [Source:NCBI gene;Acc:101839367]	protein_coding			Tmem177	101839367	ENSG00000144120	TMEM177	80775	239.896	0.16513	0.158408	1.04244	0.297209	0.397713
ENSMAUG00000001140	GPM6A	29604880	29611273			protein_coding					ENSG00000150625	GPM6A	2823	2919.68	-2.09447	0.749529	-2.79438	0.00519991	0.0124355
ENSMAUG00000001141	Ada	2589728	2599798		adenosine deaminase [Source:MGI Symbol;Acc:MGI:87916]	protein_coding			Ada		ENSG00000196839	ADA	100	760.237	1.7514	0.518076	3.38059	0.000723295	0.00214509
ENSMAUG00000001142	Elof1	8086040	8091689	101823840	elongation factor 1 homolog [Source:NCBI gene;Acc:101823840]	protein_coding			Elof1	101823840	ENSG00000130165	ELOF1	84337	3519.79	-0.027353	0.184671	-0.148117	0.88225	0.917037
ENSMAUG00000001143	Gng14	855212	855583	101837924	G protein subunit gamma 14 [Source:NCBI gene;Acc:101837924]	protein_coding								8.00739	-0.559953	0.590305	-0.948583	0.342833	0.446053
ENSMAUG00000001144	Mpv17l2	367656	370226		MPV17 mitochondrial membrane protein-like 2 [Source:MGI Symbol;Acc:MGI:2681846]	protein_coding			Mpv17l2		ENSG00000254858	MPV17L2	84769	1433.58	0.00398321	0.204841	0.0194454	0.984486	0.98845
ENSMAUG00000001145	Gadd45gip1	617534	620382	101834163	GADD45G interacting protein 1 [Source:NCBI gene;Acc:101834163]	protein_coding			Gadd45gip1	101834163	ENSG00000179271	GADD45GIP1	90480	2594.02	0.213869	0.179157	1.19375	0.232577	0.324215
ENSMAUG00000001146	Arhgef5	3201388	3217640	101827962	Rho guanine nucleotide exchange factor 5 [Source:NCBI gene;Acc:101827962]	protein_coding			Arhgef5	101827962	ENSG00000050327	ARHGEF5	7984	2547.43	-0.30956	0.111707	-2.77119	0.00558525	0.013228
ENSMAUG00000001147	Efhd2	5954652	5971241	101844483	EF-hand domain family member D2 [Source:NCBI gene;Acc:101844483]	protein_coding			Efhd2	101844483	ENSG00000142634	EFHD2	79180	9752.99	1.53958	0.160764	9.57666	1.00236e-21	5.15549e-20
ENSMAUG00000001148	TPM3	304923	309247			protein_coding					ENSG00000143549	TPM3	7170	3815.78	0.289053	0.205798	1.40455	0.160155	0.237944
ENSMAUG00000001149	Tmem179	3411885	3423507	101827574	transmembrane protein 179 [Source:NCBI gene;Acc:101827574]	protein_coding			Tmem179	101827574	ENSG00000258986	TMEM179	388021	10.0407	0.172351	1.13457	0.151909	0.879259	0.915156
ENSMAUG00000001150	Cnpy2	3287677	3298875		canopy FGF signaling regulator 2 [Source:MGI Symbol;Acc:MGI:1928477]	protein_coding								1870.16	0.175672	0.138911	1.26463	0.206003	0.293136
ENSMAUG00000001151	Rab39	16329656	16347992	101834886	RAB39A, member RAS oncogene family [Source:NCBI gene;Acc:101834886]	protein_coding			Rab39	101834886	ENSG00000179331	RAB39A	54734	52.0464	1.04999	0.379484	2.76688	0.00565947	0.0133822
ENSMAUG00000001152	Lta4h	6913375	6945205	101831384	leukotriene A4 hydrolase [Source:NCBI gene;Acc:101831384]	protein_coding			Lta4h	101831384	ENSG00000111144	LTA4H	4048	5270.31	0.0577219	0.171172	0.337216	0.735954	0.805018
ENSMAUG00000001153	Ruvbl1	5310348	5345835	101833588	RuvB like AAA ATPase 1 [Source:NCBI gene;Acc:101833588]	protein_coding			Ruvbl1	101833588	ENSG00000175792	RUVBL1	8607	1781.09	0.825856	0.16844	4.90298	9.43946e-07	5.00557e-06
ENSMAUG00000001155	Lynx1	2812050	2817112	101842659	Ly6/neurotoxin 1 [Source:NCBI gene;Acc:101842659]	protein_coding								606.031	-0.652338	0.323278	-2.01788	0.0436033	0.079313
ENSMAUG00000001156	Tinagl1	3508798	3517373	101837983	tubulointerstitial nephritis antigen like 1 [Source:NCBI gene;Acc:101837983]	protein_coding			Tinagl1	101837983	ENSG00000142910	TINAGL1	64129	3801.84	0.315716	0.123179	2.56306	0.0103754	0.0228066
ENSMAUG00000001158	Plscr5	2280070	2301057	101829015	phospholipid scramblase family member 5 [Source:NCBI gene;Acc:101829015]	protein_coding			Plscr5	101829015	ENSG00000231213	PLSCR5	389158	21.6862	-2.68843	0.703031	-3.82406	0.000131274	0.000453401
ENSMAUG00000001159	Homez	1505030	1513113		homeodomain leucine zipper-encoding gene [Source:MGI Symbol;Acc:MGI:2678023]	protein_coding			Homez		ENSG00000215271	HOMEZ	57594	453.874	-0.287122	0.116966	-2.45475	0.0140981	0.0298737
ENSMAUG00000001160	Mpdu1	7486670	7491249	101832610	mannose-P-dolichol utilization defect 1 [Source:NCBI gene;Acc:101832610]	protein_coding			Mpdu1	101832610	ENSG00000129255	MPDU1	9526	2423.8	0.503775	0.133512	3.77326	0.00016113	0.000546372
ENSMAUG00000001161	Cdkn2d	8905878	8908357	101831333	cyclin dependent kinase inhibitor 2D [Source:NCBI gene;Acc:101831333]	protein_coding			Cdkn2d	101831333	ENSG00000129355	CDKN2D	1032	1525.4	-0.0686573	0.245735	-0.279396	0.779941	0.838411
ENSMAUG00000001162	Aox2	20045360	20130117	101823275	aldehyde oxidase 2 [Source:NCBI gene;Acc:101823275]	protein_coding								42.1431	-7.2147	1.44605	-4.98924	6.06185e-07	3.32475e-06
ENSMAUG00000001164	CPNE4	1165361	1173969			protein_coding					ENSG00000196353	CPNE4	131034	6.07737	-0.726498	0.77034	-0.943086	0.345637	0.448748
ENSMAUG00000001166	Hoxa6	561340	563773	101828860	homeobox A6 [Source:NCBI gene;Acc:101828860]	protein_coding			Hoxa6	101828860	ENSG00000106006	HOXA6	3203	38.7901	-1.09071	0.330973	-3.29547	0.000982581	0.00281476
ENSMAUG00000001169	Rwdd4a	22558193	22577156	101826764	RWD domain containing 4 [Source:NCBI gene;Acc:101826764]	protein_coding			Rwdd4a	101826764	ENSG00000182552	RWDD4	201965	1289.29	0.774472	0.0755856	10.2463	1.22972e-24	8.82403e-23
ENSMAUG00000001170	Gtdc1	5167802	5381488	101840171	glycosyltransferase like domain containing 1 [Source:NCBI gene;Acc:101840171]	protein_coding			Gtdc1	101840171	ENSG00000121964	GTDC1	79712	448.055	-0.226523	0.169037	-1.34008	0.180219	0.26214
ENSMAUG00000001171	Zfp354c	1061609	1079506	101834806	zinc finger protein 879 [Source:NCBI gene;Acc:101834806]	protein_coding			Zfp354c	101834806	ENSG00000177932	ZNF354C	30832	28.0087	-0.667021	0.625968	-1.06558	0.286612	0.386228
ENSMAUG00000001172	Aldh1a3	3611498	3644844	101827627	aldehyde dehydrogenase 1 family member A3 [Source:NCBI gene;Acc:101827627]	protein_coding			Aldh1a3	101827627	ENSG00000184254	ALDH1A3	220	827.666	0.715002	0.281088	2.54369	0.0109687	0.023957
ENSMAUG00000001173	PYURF	201585	203205	101827508	PIGY upstream reading frame [Source:NCBI gene;Acc:101827508]	protein_coding			Pyurf	101827508	ENSG00000145337	PYURF	100996939	1804.18	-0.147712	0.1546	-0.955443	0.339354	0.442191
ENSMAUG00000001174	Atp8b2	6498336	6522591	101843516	ATPase phospholipid transporting 8B2 [Source:NCBI gene;Acc:101843516]	protein_coding			Atp8b2	101843516	ENSG00000143515	ATP8B2	57198	2788.34	0.240167	0.110089	2.18157	0.0291412	0.056118
ENSMAUG00000001175	Mtbp	1060301	1133147		Mdm2, transformed 3T3 cell double minute p53 binding protein [Source:MGI Symbol;Acc:MGI:2146005]	protein_coding			Mtbp		ENSG00000172167	MTBP	27085	260.472	0.192329	0.1433	1.34214	0.179551	0.261354
ENSMAUG00000001176	SLC4A4	8787832	8806529			protein_coding					ENSG00000080493	SLC4A4	8671	9.82065	-0.70223	0.825904	-0.850256	0.395183	0.497871
ENSMAUG00000001177	Pmepa1	7135484	7187669	101831761	prostate transmembrane protein, androgen induced 1 [Source:NCBI gene;Acc:101831761]	protein_coding			Pmepa1	101831761	ENSG00000124225	PMEPA1	56937	4401.6	0.383734	0.155613	2.46595	0.013665	0.0290479
ENSMAUG00000001178	SLC16A4	299	3669	101836790	monocarboxylate transporter 5-like [Source:NCBI gene;Acc:101836790]	protein_coding				101836790	ENSG00000168679	SLC16A4	9122	89.2494	0.797428	0.245119	3.25323	0.001141	0.00321904
ENSMAUG00000001179	Nav1	2729625	2873335		neuron navigator 1 [Source:MGI Symbol;Acc:MGI:2183683]	protein_coding			Nav1		ENSG00000134369	NAV1	89796	1302.05	0.493777	0.172896	2.85592	0.00429128	0.0104623
ENSMAUG00000001180	Sparcl1	3817044	3846212	101828290	SPARC like 1 [Source:NCBI gene;Acc:101828290]	protein_coding			Sparcl1	101828290	ENSG00000152583	SPARCL1	8404	25234.2	-1.141	0.23365	-4.88339	1.04279e-06	5.48226e-06
ENSMAUG00000001181	Fyb	3935447	4023736	101834385	FYN binding protein 1 [Source:NCBI gene;Acc:101834385]	protein_coding			Fyb	101834385	ENSG00000082074	FYB1	2533	693.643	2.56006	0.408817	6.2621	3.79817e-10	3.59531e-09
ENSMAUG00000001182	Usp30	2588031	2641577	101823747	ubiquitin specific peptidase 30 [Source:NCBI gene;Acc:101823747]	protein_coding			Usp30	101823747	ENSG00000135093	USP30	84749	1274.25	-0.280615	0.0605103	-4.63748	3.52675e-06	1.67242e-05
ENSMAUG00000001183	MKRN1	1441964	1463253		makorin, ring finger protein, 1 [Source:MGI Symbol;Acc:MGI:1859353]	protein_coding			Mkrn1		ENSG00000133606	MKRN1	23608	1908.98	0.10771	0.0869455	1.23882	0.215413	0.304267
ENSMAUG00000001184	Zdhhc20	10581686	10634008	101828555	zinc finger DHHC-type palmitoyltransferase 20 [Source:NCBI gene;Acc:101828555]	protein_coding			Zdhhc20	101828555	ENSG00000180776	ZDHHC20	253832	329.199	0.0949176	0.311094	0.305109	0.760283	0.82446
ENSMAUG00000001185	Vcp	7311864	7330179	101836911	valosin containing protein [Source:NCBI gene;Acc:101836911]	protein_coding			Vcp	101836911	ENSG00000165280	VCP	7415	17386.1	0.634836	0.0845116	7.51182	5.83119e-14	9.82552e-13
ENSMAUG00000001186	ANK2	4434275	4990252			protein_coding					ENSG00000145362	ANK2	287	110.867	-1.85774	0.515043	-3.60695	0.000309816	0.000992246
ENSMAUG00000001187	Necab2	12428459	12454822	101833756	N-terminal EF-hand calcium binding protein 2 [Source:NCBI gene;Acc:101833756]	protein_coding			Necab2	101833756	ENSG00000103154	NECAB2	54550	10.0241	1.20903	0.627487	1.92679	0.0540063	0.0953358
ENSMAUG00000001188	Fxr1	14083337	14133342	101838312	FMR1 autosomal homolog 1 [Source:NCBI gene;Acc:101838312]	protein_coding			Fxr1	101838312	ENSG00000114416	FXR1	8087	3309.79	0.00337008	0.0834962	0.0403621	0.967804	0.977548
ENSMAUG00000001189	Ddr2	18418356	18462847	101841710	discoidin domain receptor tyrosine kinase 2 [Source:NCBI gene;Acc:101841710]	protein_coding			Ddr2	101841710	ENSG00000162733	DDR2	4921	550.811	-0.946951	0.528726	-1.791	0.0732925	0.123173
ENSMAUG00000001191	Cbll1	1853	7127	101825645	Cbl proto-oncogene like 1 [Source:NCBI gene;Acc:101825645]	protein_coding			Cbll1	101825645	ENSG00000105879	CBLL1	79872	441.899	0.138135	0.217503	0.635096	0.525366	0.625088
ENSMAUG00000001193	Ptpdc1	4366344	4419507	101838185	protein tyrosine phosphatase domain containing 1 [Source:NCBI gene;Acc:101838185]	protein_coding			Ptpdc1	101838185	ENSG00000158079	PTPDC1	138639	605.736	-0.713887	0.116015	-6.15337	7.58515e-10	6.85787e-09
ENSMAUG00000001195	Myo5a	12831661	12932027		myosin VA [Source:MGI Symbol;Acc:MGI:105976]	protein_coding			Myo5a		ENSG00000197535	MYO5A	4644	455.527	1.73278	0.318881	5.43393	5.51271e-08	3.61856e-07
ENSMAUG00000001196	Pxylp1	6638021	6698941		2-phosphoxylose phosphatase 1 [Source:MGI Symbol;Acc:MGI:2442444]	protein_coding			Pxylp1		ENSG00000155893	PXYLP1	92370	528.421	0.462303	0.210722	2.1939	0.0282425	0.0546713
ENSMAUG00000001197	Cilk1	9884716	9946019	101844120	ciliogenesis associated kinase 1 [Source:NCBI gene;Acc:101844120]	protein_coding			Cilk1	101844120	ENSG00000112144	CILK1	22858	671.052	-0.37213	0.139565	-2.66635	0.00766794	0.0175067
ENSMAUG00000001199	Wdr25	6945028	7092644	101834534	WD repeat domain 25 [Source:NCBI gene;Acc:101834534]	protein_coding			Wdr25	101834534	ENSG00000176473	WDR25	79446	413.075	0.89147	0.192326	4.63519	3.56604e-06	1.68996e-05
ENSMAUG00000001200	Lrrc42	12337981	12358103	101839205	leucine rich repeat containing 42 [Source:NCBI gene;Acc:101839205]	protein_coding			Lrrc42	101839205	ENSG00000116212	LRRC42	115353	1410.62	0.0776999	0.127211	0.610794	0.541336	0.639038
ENSMAUG00000001201	Fam161b	1506743	1520525	101841947	FAM161 centrosomal protein B [Source:NCBI gene;Acc:101841947]	protein_coding			Fam161b	101841947	ENSG00000156050	FAM161B	145483	203.293	-0.529227	0.241975	-2.18712	0.0287341	0.0554551
ENSMAUG00000001202	Taf5l	427202	440167	101841669	TATA-box binding protein associated factor 5 like [Source:NCBI gene;Acc:101841669]	protein_coding			Taf5l	101841669	ENSG00000135801	TAF5L	27097	818.479	0.111535	0.0947074	1.17768	0.238926	0.331597
ENSMAUG00000001203	Nphp4	3838009	3919320	101843419	nephrocystin 4 [Source:NCBI gene;Acc:101843419]	protein_coding			Nphp4	101843419	ENSG00000131697	NPHP4	261734	297.519	-0.303437	0.272324	-1.11425	0.265171	0.362213
ENSMAUG00000001205	Rnf44	916432	926627	101823573	ring finger protein 44 [Source:NCBI gene;Acc:101823573]	protein_coding			Rnf44	101823573	ENSG00000146083	RNF44	22838	4150.75	-0.0730205	0.120095	-0.608023	0.543172	0.640486
ENSMAUG00000001206	Cenpi	1259906	1307047	101844114	centromere protein I [Source:NCBI gene;Acc:101844114]	protein_coding			Cenpi	101844114	ENSG00000102384	CENPI	2491	39.7114	3.30271	0.401132	8.23347	1.81873e-16	4.28057e-15
ENSMAUG00000001207	Rap2c	421	14055	101836183	RAP2C, member of RAS oncogene family [Source:NCBI gene;Acc:101836183]	protein_coding			Rap2c	101836183	ENSG00000123728	RAP2C	57826	1919.4	0.42505	0.128726	3.30197	0.000960085	0.00275837
ENSMAUG00000001208	Trak2	19560979	19617980	101824949	trafficking kinesin protein 2 [Source:NCBI gene;Acc:101824949]	protein_coding			Trak2	101824949	ENSG00000115993	TRAK2	66008	5709.63	-0.928124	0.219482	-4.22871	2.35033e-05	9.46436e-05
ENSMAUG00000001210	Hbegf	79982	90566	101831451	heparin binding EGF like growth factor [Source:NCBI gene;Acc:101831451]	protein_coding			Hbegf	101831451	ENSG00000113070	HBEGF	1839	838.784	0.589274	0.191536	3.07657	0.00209394	0.00554988
ENSMAUG00000001211	Mex3b	8381241	8384710	101838679	mex-3 RNA binding family member B [Source:NCBI gene;Acc:101838679]	protein_coding			Mex3b	101838679	ENSG00000183496	MEX3B	84206	194.072	-0.53584	0.342248	-1.56565	0.117431	0.183339
ENSMAUG00000001214	Kics2	9230519	9250932	101842093	chromosome unknown C12orf66 homolog [Source:NCBI gene;Acc:101842093]	protein_coding			BC048403	101842093	ENSG00000174206	KICS2	144577	435.927	0.254127	0.153635	1.6541	0.0981075	0.15755
ENSMAUG00000001215	Ift74	8857087	8957787		intraflagellar transport 74 [Source:MGI Symbol;Acc:MGI:1914944]	protein_coding			Ift74		ENSG00000096872	IFT74	80173	379.015	-0.272343	0.145485	-1.87196	0.0612116	0.105895
ENSMAUG00000001216	Prkch	10224667	10448550		protein kinase C, eta [Source:MGI Symbol;Acc:MGI:97600]	protein_coding								1382.88	-0.101803	0.251315	-0.40508	0.685419	0.76415
ENSMAUG00000001217	Adh5	887837	901331		alcohol dehydrogenase 5 (class III), chi polypeptide [Source:MGI Symbol;Acc:MGI:87929]	protein_coding			Adh5		ENSG00000197894	ADH5	128	3496.92	-0.210503	0.0767987	-2.74097	0.00612579	0.0143419
ENSMAUG00000001218	Tbrg1	352665	362853	101827578	transforming growth factor beta regulator 1 [Source:NCBI gene;Acc:101827578]	protein_coding			Tbrg1	101827578	ENSG00000154144	TBRG1	84897	2727.79	0.0997607	0.0941407	1.0597	0.289282	0.389148
ENSMAUG00000001219	EPC2	9824184	9858426			protein_coding					ENSG00000135999	EPC2	26122	125.071	-0.251658	0.553537	-0.454636	0.649371	0.734483
ENSMAUG00000001220	Supt7l	6275987	6285412	101826883	SPT7 like, STAGA complex subunit gamma [Source:NCBI gene;Acc:101826883]	protein_coding			Supt7l	101826883	ENSG00000119760	SUPT7L	9913	479.012	0.104191	0.106552	0.977842	0.328152	0.430685
ENSMAUG00000001222	Stab1	849628	878863		stabilin 1 [Source:MGI Symbol;Acc:MGI:2178742]	protein_coding			Stab1		ENSG00000010327	STAB1	23166	1339.07	1.69413	0.279242	6.0669	1.30406e-09	1.13239e-08
ENSMAUG00000001227	Tm4sf1	1739469	1744966	101833523	transmembrane 4 L six family member 1 [Source:NCBI gene;Acc:101833523]	protein_coding			Tm4sf1	101833523	ENSG00000169908	TM4SF1	4071	8002.57	-0.698154	0.444353	-1.57117	0.116144	0.181694
ENSMAUG00000001229	Ppip5k1	895737	937688	101838924	diphosphoinositol pentakisphosphate kinase 1 [Source:NCBI gene;Acc:101838924]	protein_coding			Ppip5k1	101838924	ENSG00000168781	PPIP5K1	9677	1671.1	-0.190892	0.0981378	-1.94515	0.0517574	0.0918954
ENSMAUG00000001230	C1R	579920	591126	101837653	complement C1r [Source:NCBI gene;Acc:101837653]	protein_coding				101837653	ENSG00000159403	C1R	715	9487.78	0.204956	0.436618	0.469418	0.638771	0.725024
ENSMAUG00000001231	Tsks	1946635	1968321		testis-specific serine kinase substrate [Source:MGI Symbol;Acc:MGI:1347560]	protein_coding			Tsks		ENSG00000126467	TSKS	60385	8.12604	0.113871	0.502755	0.226493	0.820818	0.869651
ENSMAUG00000001233	Mettl15	14512677	14674159	101837914	methyltransferase like 15 [Source:NCBI gene;Acc:101837914]	protein_coding			Mettl15	101837914	ENSG00000169519	METTL15	196074	189.605	0.298241	0.147183	2.02632	0.042732	0.0779692
ENSMAUG00000001234	Npdc1	1915749	1922042	101825781	neural proliferation, differentiation and control 1 [Source:NCBI gene;Acc:101825781]	protein_coding			Npdc1	101825781	ENSG00000107281	NPDC1	56654	5788.44	-0.386143	0.163596	-2.36034	0.0182581	0.037503
ENSMAUG00000001235	Plcd3	19526763	19549120	101823723	phospholipase C delta 3 [Source:NCBI gene;Acc:101823723]	protein_coding			Plcd3	101823723	ENSG00000161714	PLCD3	113026	521.039	-0.502591	0.274796	-1.82896	0.0674058	0.114961
ENSMAUG00000001237	Srp72	1415843	1440391	101841212	signal recognition particle 72 [Source:NCBI gene;Acc:101841212]	protein_coding			Srp72	101841212	ENSG00000174780	SRP72	6731	3204.58	0.435375	0.0672857	6.47054	9.7655e-11	1.01162e-09
ENSMAUG00000001238	Crlf3	7288381	7329031	101843607	cytokine receptor like factor 3 [Source:NCBI gene;Acc:101843607]	protein_coding			Crlf3	101843607	ENSG00000176390	CRLF3	51379	1519.43	0.131225	0.1347	0.974205	0.329955	0.432511
ENSMAUG00000001239	Cdk20	9279988	9286988	101825499	cyclin dependent kinase 20 [Source:NCBI gene;Acc:101825499]	protein_coding			Cdk20	101825499	ENSG00000156345	CDK20	23552	859.137	0.0619661	0.108638	0.570389	0.568414	0.663022
ENSMAUG00000001240	Asap2	521556	674241		ArfGAP with SH3 domain, ankyrin repeat and PH domain 2 [Source:MGI Symbol;Acc:MGI:2685438]	protein_coding			Asap2		ENSG00000151693	ASAP2	8853	899.268	-0.731168	0.318805	-2.29347	0.0218211	0.0437254
ENSMAUG00000001241	Lpcat3	488166	533546	101822631	lysophosphatidylcholine acyltransferase 3 [Source:NCBI gene;Acc:101822631]	protein_coding			Lpcat3	101822631	ENSG00000111684	LPCAT3	10162	2501.3	0.879195	0.143864	6.11128	9.88331e-10	8.79513e-09
ENSMAUG00000001242	Zmynd19	2367779	2379507	101835713	zinc finger MYND-type containing 19 [Source:NCBI gene;Acc:101835713]	protein_coding			Zmynd19	101835713	ENSG00000165724	ZMYND19	116225	912.861	0.547697	0.088605	6.18133	6.3562e-10	5.81104e-09
ENSMAUG00000001245	Enpp3	8176535	8244665		ectonucleotide pyrophosphatase/phosphodiesterase 3 [Source:MGI Symbol;Acc:MGI:2143702]	protein_coding			Enpp3		ENSG00000154269	ENPP3	5169	45.45	0.30906	0.402408	0.768028	0.442471	0.545532
ENSMAUG00000001246	Tcerg1	17213720	17265119	101841438	transcription elongation regulator 1 [Source:NCBI gene;Acc:101841438]	protein_coding			Tcerg1	101841438	ENSG00000113649	TCERG1	10915	1636.99	0.465614	0.10333	4.50609	6.60346e-06	2.97237e-05
ENSMAUG00000001248	Tasl	3396862	3465569	101827612	chromosome unknown CXorf21 homolog [Source:NCBI gene;Acc:101827612]	protein_coding			Tasl	101827612	ENSG00000120280	TASL	80231	55.0308	2.47001	0.322483	7.65935	1.86875e-14	3.39793e-13
ENSMAUG00000001249	Dbndd2	3240	4713	101844532	dysbindin domain-containing protein 2-like [Source:NCBI gene;Acc:101844532]	protein_coding			Dbndd2	101844532	ENSG00000244274	DBNDD2	55861	431.955	-0.480305	0.145702	-3.29648	0.000979062	0.00280614
ENSMAUG00000001250	Bves	20287753	20319988	101840262	blood vessel epicardial substance [Source:NCBI gene;Acc:101840262]	protein_coding			Bves	101840262	ENSG00000112276	BVES	11149	53.7043	-1.39012	0.321653	-4.3218	1.54762e-05	6.46012e-05
ENSMAUG00000001251	Ssr1	15167014	15181701	101827729	signal sequence receptor subunit 1 [Source:NCBI gene;Acc:101827729]	protein_coding			Ssr1	101827729	ENSG00000124783	SSR1	6745	1610.36	0.695658	0.152797	4.55283	5.29289e-06	2.43066e-05
ENSMAUG00000001252	Odf2l	2796349	2822567		outer dense fiber of sperm tails 2-like [Source:MGI Symbol;Acc:MGI:1098600]	protein_coding			Odf2l		ENSG00000122417	ODF2L	57489	209.945	0.145755	0.206514	0.705786	0.480321	0.582772
ENSMAUG00000001253	Bdkrb2	10272460	10279141	101837939	bradykinin receptor B2 [Source:NCBI gene;Acc:101837939]	protein_coding			Bdkrb2	101837939	ENSG00000168398	BDKRB2	624	72.6916	-0.549245	0.267592	-2.05254	0.0401168	0.0738941
ENSMAUG00000001254	Fam222b	9301958	9332821	101832556	family with sequence similarity 222 member B [Source:NCBI gene;Acc:101832556]	protein_coding			Fam222b	101832556	ENSG00000173065	FAM222B	55731	1027.6	-0.0720684	0.0752338	-0.957926	0.3381	0.440905
ENSMAUG00000001255	Knstrn	5133300	5147227	101825966	kinetochore localized astrin (SPAG5) binding protein [Source:NCBI gene;Acc:101825966]	protein_coding			Knstrn	101825966	ENSG00000128944	KNSTRN	90417	54.7125	3.4683	0.343151	10.1072	5.13234e-24	3.46315e-22
ENSMAUG00000001256	Steap2	2878016	2902042	101830730	STEAP2 metalloreductase [Source:NCBI gene;Acc:101830730]	protein_coding			Steap2	101830730	ENSG00000157214	STEAP2	261729	92.8383	-0.131327	0.232984	-0.563673	0.572977	0.667233
ENSMAUG00000001258	COL9A3	4967430	4998390			protein_coding					ENSG00000092758	COL9A3	1299	648.525	-0.275677	0.295615	-0.932553	0.351051	0.454023
ENSMAUG00000001259	Cebpzos	14294606	14299346	106021429	CEBPZ opposite strand [Source:NCBI gene;Acc:106021429]	protein_coding			Cebpzos	106021429	ENSG00000218739	CEBPZOS	100505876	550.241	0.311006	0.183931	1.69089	0.0908582	0.147862
ENSMAUG00000001261	Apbb1	397827	419132	101825033	amyloid beta precursor protein binding family B member 1 [Source:NCBI gene;Acc:101825033]	protein_coding			Apbb1	101825033	ENSG00000166313	APBB1	322	2440.54	-1.31247	0.17542	-7.48188	7.32691e-14	1.21236e-12
ENSMAUG00000001262	Icam5	9144204	9151823	101834387	intercellular adhesion molecule 5 [Source:NCBI gene;Acc:101834387]	protein_coding			Icam5	101834387	ENSG00000105376	ICAM5	7087	113.598	-0.225709	0.361623	-0.624157	0.532525	0.631423
ENSMAUG00000001264	Gas2l2	4163193	4170468	101832995	growth arrest specific 2 like 2 [Source:NCBI gene;Acc:101832995]	protein_coding			Gas2l2	101832995	ENSG00000270765	GAS2L2	246176	190.781	-0.00551284	0.329812	-0.0167151	0.986664	0.989862
ENSMAUG00000001265	Extl2	838423	858995	101830709	exostosin like glycosyltransferase 2 [Source:NCBI gene;Acc:101830709]	protein_coding			Extl2	101830709	ENSG00000162694	EXTL2	2135	898.078	-0.2432	0.107661	-2.25894	0.0238872	0.0473093
ENSMAUG00000001266	Dtwd2	10300854	10352340	101829784	DTW domain containing 2 [Source:NCBI gene;Acc:101829784]	protein_coding			Dtwd2	101829784	ENSG00000169570	DTWD2	285605	246.225	-0.205905	0.11162	-1.8447	0.0650816	0.111527
ENSMAUG00000001267	Zfp839	5040057	5051140	101829509	zinc finger protein 839 [Source:NCBI gene;Acc:101829509]	protein_coding			Zfp839	101829509	ENSG00000022976	ZNF839	55778	223.096	-0.418609	0.17723	-2.36196	0.0181788	0.0373687
ENSMAUG00000001268	Slamf1	10003720	10044244	101832383	signaling lymphocytic activation molecule family member 1 [Source:NCBI gene;Acc:101832383]	protein_coding			Slamf1	101832383	ENSG00000117090	SLAMF1	6504	46.326	1.91581	0.295006	6.49412	8.35188e-11	8.73178e-10
ENSMAUG00000001270	Mmp13	5361155	5370419	101823919	matrix metallopeptidase 13 [Source:NCBI gene;Acc:101823919]	protein_coding			Mmp13	101823919	ENSG00000137745	MMP13	4322	30.0943	4.06756	0.436524	9.31805	1.18499e-20	5.36344e-19
ENSMAUG00000001271	H2AZ1	3636	4018			protein_coding					ENSG00000164032	H2AZ1	3015	122.492	0.81504	0.170509	4.78004	1.75265e-06	8.81981e-06
ENSMAUG00000001272	NOX4	2091661	2221541			protein_coding					ENSG00000086991	NOX4	50507	124.828	-1.01482	0.473696	-2.14235	0.0321651	0.0611223
ENSMAUG00000001273	Ankrd29	23092577	23139678	101837916	ankyrin repeat domain 29 [Source:NCBI gene;Acc:101837916]	protein_coding			Ankrd29	101837916	ENSG00000154065	ANKRD29	147463	766.14	-1.32914	0.177083	-7.50574	6.10835e-14	1.02808e-12
ENSMAUG00000001274	Tmcc3	8028340	8091110	101833399	transmembrane and coiled-coil domain family 3 [Source:NCBI gene;Acc:101833399]	protein_coding			Tmcc3	101833399	ENSG00000057704	TMCC3	57458	561.079	-0.862392	0.618695	-1.39389	0.163351	0.241909
ENSMAUG00000001275	Gpr157	6372799	6389880	101827260	G protein-coupled receptor 157 [Source:NCBI gene;Acc:101827260]	protein_coding			Gpr157	101827260	ENSG00000180758	GPR157	80045	124.507	0.286682	0.227637	1.25938	0.207893	0.295497
ENSMAUG00000001276	Efnb2	2690515	2734337	101840568	ephrin B2 [Source:NCBI gene;Acc:101840568]	protein_coding			Efnb2	101840568	ENSG00000125266	EFNB2	1948	6654.77	-1.08552	0.321886	-3.37238	0.000745219	0.00220036
ENSMAUG00000001277	Elovl5	10093597	10152937	101844560	ELOVL fatty acid elongase 5 [Source:NCBI gene;Acc:101844560]	protein_coding			Elovl5	101844560	ENSG00000012660	ELOVL5	60481	7981.21	-0.274895	0.127952	-2.14842	0.0316806	0.0603107
ENSMAUG00000001278	Rai1	16692217	16706451	101844093	retinoic acid induced 1 [Source:NCBI gene;Acc:101844093]	protein_coding			Rai1	101844093	ENSG00000108557	RAI1	10743	2409.72	-0.241821	0.106972	-2.2606	0.0237843	0.0471582
ENSMAUG00000001279	Wdr12	18517007	18536893	101844546	WD repeat domain 12 [Source:NCBI gene;Acc:101844546]	protein_coding			Wdr12	101844546	ENSG00000138442	WDR12	55759	761.12	1.22348	0.131712	9.28905	1.55673e-20	6.89743e-19
ENSMAUG00000001281	Slc36a4	1657986	1693249	101827093	solute carrier family 36 member 4 [Source:NCBI gene;Acc:101827093]	protein_coding			Slc36a4	101827093	ENSG00000180773	SLC36A4	120103	1215.65	-0.729331	0.205497	-3.54911	0.000386531	0.00121545
ENSMAUG00000001282	Tedc2	2840563	2845543	101838160	tubulin epsilon and delta complex 2 [Source:NCBI gene;Acc:101838160]	protein_coding			Tedc2	101838160	ENSG00000162062	TEDC2	80178	174.109	0.51874	0.186578	2.78029	0.00543112	0.0129108
ENSMAUG00000001284	Rfesd	36360624	36372141	101840154	Rieske Fe-S domain containing [Source:NCBI gene;Acc:101840154]	protein_coding			Rfesd	101840154	ENSG00000175449	RFESD	317671	239.861	0.0615696	0.129922	0.473897	0.635573	0.722176
ENSMAUG00000001285	Phka2	10143090	10238174		phosphorylase kinase alpha 2 [Source:MGI Symbol;Acc:MGI:97577]	protein_coding			Phka2		ENSG00000044446	PHKA2	5256	547.311	0.060622	0.136256	0.444912	0.656383	0.740501
ENSMAUG00000001286	Ythdc1	10965940	10992790	101823001	YTH domain containing 1 [Source:NCBI gene;Acc:101823001]	protein_coding			Ythdc1	101823001	ENSG00000083896	YTHDC1	91746	2451.68	0.137959	0.101832	1.35477	0.175491	0.256735
ENSMAUG00000001288	Zfp169	4524085	4538786		zinc finger protein 169 [Source:MGI Symbol;Acc:MGI:1915161]	protein_coding			Zfp169		ENSG00000175787	ZNF169	169841	74.0328	-0.457302	0.423555	-1.07967	0.280287	0.379163
ENSMAUG00000001289	Zfyve9	10890569	10984294		zinc finger, FYVE domain containing 9 [Source:MGI Symbol;Acc:MGI:2652838]	protein_coding			Zfyve9		ENSG00000157077	ZFYVE9	9372	1129.98	-0.600373	0.125481	-4.78456	1.71366e-06	8.63285e-06
ENSMAUG00000001290	Ackr3	2417594	2429251	101838690	atypical chemokine receptor 3 [Source:NCBI gene;Acc:101838690]	protein_coding			Ackr3	101838690	ENSG00000144476	ACKR3	57007	1532.32	-0.826719	0.279807	-2.95461	0.00313068	0.00792503
ENSMAUG00000001292	Naglu	20468538	20475913	101832884	N-acetyl-alpha-glucosaminidase [Source:NCBI gene;Acc:101832884]	protein_coding			Naglu	101832884	ENSG00000108784	NAGLU	4669	3122.46	-0.0592086	0.114526	-0.516987	0.605165	0.695358
ENSMAUG00000001294	Jade3	811368	878621	101829125	jade family PHD finger 3 [Source:NCBI gene;Acc:101829125]	protein_coding			Jade3	101829125	ENSG00000102221	JADE3	9767	342.827	-0.0337705	0.156902	-0.215233	0.829586	0.876856
ENSMAUG00000001296	ERH	3295179	3304726	101823020	ERH mRNA splicing and mitosis factor [Source:NCBI gene;Acc:101823020]	protein_coding				101823020	ENSG00000100632	ERH	2079	2005.08	0.816263	0.133436	6.11728	9.51854e-10	8.49107e-09
ENSMAUG00000001297	Entpd6	13649550	13668344	101832979	ectonucleoside triphosphate diphosphohydrolase 6 [Source:NCBI gene;Acc:101832979]	protein_coding			Entpd6	101832979	ENSG00000197586	ENTPD6	955	626.606	0.235494	0.123808	1.90209	0.0571596	0.10005
ENSMAUG00000001298	KDM4C	1345705	1438584			protein_coding					ENSG00000107077	KDM4C	23081	216.429	0.0363243	0.415566	0.0874091	0.930346	0.950177
ENSMAUG00000001299	Vcpkmt	14629321	14636130	101836532	valosin containing protein lysine methyltransferase [Source:NCBI gene;Acc:101836532]	protein_coding			Vcpkmt	101836532	ENSG00000100483	VCPKMT	79609	550.521	0.933642	0.122665	7.6113	2.71362e-14	4.82093e-13
ENSMAUG00000001300	Plcg1	2510951	2542040	101824564	phospholipase C gamma 1 [Source:NCBI gene;Acc:101824564]	protein_coding			Plcg1	101824564	ENSG00000124181	PLCG1	5335	6870.79	-0.160183	0.120549	-1.32878	0.183921	0.266799
ENSMAUG00000001301	Ppp4r3a	14534602	14579480	101827313	protein phosphatase 4 regulatory subunit 3A [Source:NCBI gene;Acc:101827313]	protein_coding			Ppp4r3a	101827313	ENSG00000100796	PPP4R3A	55671	3063.2	0.373671	0.0621621	6.01124	1.8411e-09	1.5529e-08
ENSMAUG00000001302	Tas1r3	425213	428565	101835087	taste 1 receptor member 3 [Source:NCBI gene;Acc:101835087]	protein_coding			Tas1r3	101835087	ENSG00000169962	TAS1R3	83756	43.0008	-0.571179	0.339918	-1.68034	0.0928909	0.150566
ENSMAUG00000001304	Gnat2	8668414	8677096	101831412	G protein subunit alpha transducin 2 [Source:NCBI gene;Acc:101831412]	protein_coding			Gnat2	101831412	ENSG00000134183	GNAT2	2780	4.74899	0.0352187	0.640715	0.0549678	0.956164	0.968876
ENSMAUG00000001305	SCN7A	57431593	57432712			protein_coding					ENSG00000136546	SCN7A	6332	21.7997	-0.615811	0.714685	-0.861654	0.388878	0.491485
ENSMAUG00000001306	9930104L06Rik	2120780	2124807	101841226	chromosome unknown C1orf109 homolog [Source:NCBI gene;Acc:101841226]	protein_coding			9930104L06Rik	101841226	ENSG00000116922	C1orf109	54955	170.769	-0.266029	0.12011	-2.21488	0.0267686	0.0521269
ENSMAUG00000001307	Mlc1	11049227	11067673	101831644	modulator of VRAC current 1 [Source:NCBI gene;Acc:101831644]	protein_coding			Mlc1	101831644	ENSG00000100427	MLC1	23209	20.1577	-0.0797597	0.785498	-0.10154	0.919122	0.94172
ENSMAUG00000001308	Med13l	7060728	7262003	101839142	mediator complex subunit 13L [Source:NCBI gene;Acc:101839142]	protein_coding			Med13l	101839142	ENSG00000123066	MED13L	23389	2308.63	0.0059162	0.270933	0.0218364	0.982578	0.987074
ENSMAUG00000001309	Prkcg	3491484	3517531		protein kinase C, gamma [Source:MGI Symbol;Acc:MGI:97597]	protein_coding			Prkcg		ENSG00000126583	PRKCG	5582	76.3007	0.0547312	0.391636	0.13975	0.888857	0.921314
ENSMAUG00000001312	RPL29	3890669	3891131			protein_coding					ENSG00000162244	RPL29	6159	10.8978	0.640787	0.350027	1.83068	0.0671487	0.114602
ENSMAUG00000001313	Pkd1l3	2296867	2362100		polycystic kidney disease 1 like 3 [Source:MGI Symbol;Acc:MGI:2664670]	protein_coding			Pkd1l3		ENSG00000277481	PKD1L3	342372	16.6061	-0.674436	0.404425	-1.66764	0.0953871	0.153904
ENSMAUG00000001315	Disc1	1496786	1701082		disrupted in schizophrenia 1 [Source:MGI Symbol;Acc:MGI:2447658]	protein_coding			Disc1		ENSG00000162946	DISC1	27185	43.9862	0.608325	0.448244	1.35713	0.17474	0.255789
ENSMAUG00000001316	C2cd4a	3943781	3944803	101836456	C2 calcium-dependent domain-containing protein 4A [Source:NCBI gene;Acc:101836456]	protein_coding								35.089	0.106312	0.267208	0.397862	0.690732	0.768467
ENSMAUG00000001317	RTN4	1397082	1445025	101843855	reticulon 4 [Source:NCBI gene;Acc:101843855]	protein_coding				101843855	ENSG00000115310	RTN4	57142	11604	0.0569914	0.071455	0.797585	0.425111	0.528247
ENSMAUG00000001319	Pik3cd	6819950	6843598	101828739	phosphatidylinositol-4,5-bisphosphate 3-kinase catalytic subunit delta [Source:NCBI gene;Acc:101828739]	protein_coding			Pik3cd	101828739	ENSG00000171608	PIK3CD	5293	3110.99	1.62587	0.220587	7.37067	1.69775e-13	2.6568e-12
ENSMAUG00000001320	Ndp	1441755	1465156	101825342	norrin cystine knot growth factor NDP [Source:NCBI gene;Acc:101825342]	protein_coding			Ndp	101825342	ENSG00000124479	NDP	4693	87.2974	-1.90814	0.338823	-5.63169	1.78448e-08	1.28047e-07
ENSMAUG00000001322	Tollip	57079101	57108471	101832676	toll interacting protein [Source:NCBI gene;Acc:101832676]	protein_coding			Tollip	101832676	ENSG00000078902	TOLLIP	54472	6709.98	-0.179996	0.0660604	-2.72473	0.0064355	0.0149717
ENSMAUG00000001323	Traf5	3005418	3024274		TNF receptor-associated factor 5 [Source:MGI Symbol;Acc:MGI:107548]	protein_coding			Traf5		ENSG00000082512	TRAF5	7188	484.294	0.169059	0.211918	0.79776	0.42501	0.528165
ENSMAUG00000001324	Tbcc	11147288	11148310	101826964	tubulin folding cofactor C [Source:NCBI gene;Acc:101826964]	protein_coding			Tbcc	101826964	ENSG00000124659	TBCC	6903	1828.93	0.276032	0.134848	2.04698	0.0406599	0.0747167
ENSMAUG00000001325	Znhit1	7091118	7097622		zinc finger, HIT domain containing 1 [Source:MGI Symbol;Acc:MGI:1917353]	protein_coding			Znhit1		ENSG00000106400	ZNHIT1	10467	1747.58	0.283564	0.172345	1.64533	0.0999028	0.159997
ENSMAUG00000001326	Fbh1	4616130	4652050		F-box DNA helicase 1 [Source:MGI Symbol;Acc:MGI:1354699]	protein_coding			Fbh1		ENSG00000134452	FBH1	84893	1986.21	0.0513982	0.0773843	0.664194	0.506566	0.607499
ENSMAUG00000001327	Dnajc18	888421	921230	101834515	DnaJ heat shock protein family (Hsp40) member C18 [Source:NCBI gene;Acc:101834515]	protein_coding			Dnajc18	101834515	ENSG00000170464	DNAJC18	202052	286.186	-0.159902	0.266937	-0.599027	0.549155	0.645626
ENSMAUG00000001328	Cdh4	10824122	10963975	101839572	cadherin 4 [Source:NCBI gene;Acc:101839572]	protein_coding			Cdh4	101839572	ENSG00000179242	CDH4	1002	124.784	-0.717664	0.35434	-2.02535	0.042831	0.078111
ENSMAUG00000001330	MOSPD2	5583731	5613303			protein_coding					ENSG00000130150	MOSPD2	158747	80.2106	0.030013	0.619699	0.0484315	0.961372	0.972479
ENSMAUG00000001331	Ide	21602405	21692522	101837906	insulin degrading enzyme [Source:NCBI gene;Acc:101837906]	protein_coding			Ide	101837906	ENSG00000119912	IDE	3416	1674.02	0.298944	0.100378	2.97819	0.00289953	0.00740488
ENSMAUG00000001332	PCED1B	545	1843	101825989	PC-esterase domain-containing protein 1B [Source:NCBI gene;Acc:101825989]	protein_coding				101825989	ENSG00000179715	PCED1B	91523	1351.58	-0.0283646	0.136377	-0.207986	0.83524	0.881123
ENSMAUG00000001334	Srgap2	272190	487412	101838424	SLIT-ROBO Rho GTPase activating protein 2 [Source:NCBI gene;Acc:101838424]	protein_coding								5865.35	0.221988	0.103301	2.14894	0.031639	0.0602549
ENSMAUG00000001335	Ushbp1	1039374	1048573		USH1 protein network component harmonin binding protein 1 [Source:MGI Symbol;Acc:MGI:1922920]	protein_coding			Ushbp1		ENSG00000130307	USHBP1	83878	5881	-1.52336	0.232303	-6.55765	5.4661e-11	5.86908e-10
ENSMAUG00000001337	Mast1	704649	728687	101835652	microtubule associated serine/threonine kinase 1 [Source:NCBI gene;Acc:101835652]	protein_coding			Mast1	101835652	ENSG00000105613	MAST1	22983	425.481	-1.13376	0.30937	-3.66473	0.000247596	0.000809724
ENSMAUG00000001338	Il17re	10017783	10030730		interleukin 17 receptor E [Source:MGI Symbol;Acc:MGI:1889371]	protein_coding			Il17re		ENSG00000163701	IL17RE	132014	2611.38	-1.19059	0.217578	-5.47199	4.45007e-08	2.96604e-07
ENSMAUG00000001339	Gmeb2	12387325	12421752	101825323	glucocorticoid modulatory element binding protein 2 [Source:NCBI gene;Acc:101825323]	protein_coding			Gmeb2	101825323	ENSG00000101216	GMEB2	26205	1351.65	0.0709315	0.0724364	0.979225	0.327469	0.429986
ENSMAUG00000001342	0610040J01Rik	5679795	5682942	101831670	chromosome unknown C4orf19 homolog [Source:NCBI gene;Acc:101831670]	protein_coding			0610040J01Rik	101831670	ENSG00000154274	C4orf19	55286	1410.03	0.0157851	0.139248	0.11336	0.909745	0.935567
ENSMAUG00000001343	Sec16b	6462528	6500043	101838479	SEC16 homolog B, endoplasmic reticulum export factor [Source:NCBI gene;Acc:101838479]	protein_coding								9.23672	0.219531	0.511575	0.429128	0.66783	0.750021
ENSMAUG00000001344	Cyld	6013638	6067338	101837449	CYLD lysine 63 deubiquitinase [Source:NCBI gene;Acc:101837449]	protein_coding			Cyld	101837449	ENSG00000083799	CYLD	1540	2599.53	0.346349	0.0999458	3.46537	0.000529508	0.001617
ENSMAUG00000001345	MNDA	8318941	8327567	101841909	myeloid cell nuclear differentiation antigen [Source:NCBI gene;Acc:101841909]	protein_coding				101841909	ENSG00000163563	MNDA	4332	3150.3	2.79105	0.320812	8.69997	3.31958e-18	1.02802e-16
ENSMAUG00000001346	Kif11	21538222	21585444		kinesin family member 11 [Source:MGI Symbol;Acc:MGI:1098231]	protein_coding			Kif11		ENSG00000138160	KIF11	3832	163.628	3.36093	0.314254	10.6949	1.07484e-26	9.52462e-25
ENSMAUG00000001347	Cdc16	4975265	4999812	101838795	cell division cycle 16 [Source:NCBI gene;Acc:101838795]	protein_coding			Cdc16	101838795	ENSG00000130177	CDC16	8881	2899.61	0.0636762	0.0717054	0.888026	0.374527	0.477905
ENSMAUG00000001348	Trim2	764495	809688	101837807	tripartite motif containing 2 [Source:NCBI gene;Acc:101837807]	protein_coding			Trim2	101837807	ENSG00000109654	TRIM2	23321	983.062	-0.7577	0.164424	-4.60822	4.06134e-06	1.89917e-05
ENSMAUG00000001349	CFAP74	833377	835879			protein_coding					ENSG00000142609	CFAP74	85452	298.264	-0.0516943	0.418841	-0.123422	0.901773	0.930034
ENSMAUG00000001350	Gabre	45256	62335	101823072	gamma-aminobutyric acid type A receptor subunit epsilon [Source:NCBI gene;Acc:101823072]	protein_coding			Gabre	101823072	ENSG00000102287	GABRE	2564	55.3866	-0.00503765	0.322866	-0.0156029	0.987551	0.990514
ENSMAUG00000001351	Nhlh1	9799032	9799433	101831868	nescient helix-loop-helix 1 [Source:NCBI gene;Acc:101831868]	protein_coding			Nhlh1	101831868	ENSG00000171786	NHLH1	4807	12.3992	-1.70557	0.58215	-2.92978	0.00339207	0.00850909
ENSMAUG00000001352	Aplnr	38315863	38316996	101841505	apelin receptor [Source:NCBI gene;Acc:101841505]	protein_coding			Aplnr	101841505	ENSG00000134817	APLNR	187	4124.59	-1.40088	0.347904	-4.02662	5.65845e-05	0.000211151
ENSMAUG00000001353	Ankrd45	10075826	10098305	101842607	ankyrin repeat domain 45 [Source:NCBI gene;Acc:101842607]	protein_coding								32.5626	0.307564	0.339512	0.9059	0.364989	0.467967
ENSMAUG00000001356	Stoml2	7275279	7278894	101835790	stomatin like 2 [Source:NCBI gene;Acc:101835790]	protein_coding			Stoml2	101835790	ENSG00000165283	STOML2	30968	2263.43	0.311657	0.120473	2.58694	0.00968337	0.0214457
ENSMAUG00000001357	Rps6ka6	2726465	2832145		ribosomal protein S6 kinase polypeptide 6 [Source:MGI Symbol;Acc:MGI:1914321]	protein_coding			Rps6ka6		ENSG00000072133	RPS6KA6	27330	29.0841	0.327774	0.353567	0.927049	0.353901	0.457058
ENSMAUG00000001358	Rnpc3	1512186	1539770	101833895	RNA binding region (RNP1, RRM) containing 3 [Source:NCBI gene;Acc:101833895]	protein_coding			Rnpc3	101833895	ENSG00000185946	RNPC3	55599	740.117	0.0409263	0.143075	0.286049	0.774841	0.834951
ENSMAUG00000001360	IDH1	13550045	13560566			protein_coding					ENSG00000138413	IDH1	3417	3077.78	0.146865	0.158847	0.92457	0.355189	0.458332
ENSMAUG00000001361	Rilpl1	4494627	4516709	101835348	Rab interacting lysosomal protein like 1 [Source:NCBI gene;Acc:101835348]	protein_coding			Rilpl1	101835348	ENSG00000188026	RILPL1	353116	2217.38	-1.04861	0.141985	-7.38536	1.52044e-13	2.39205e-12
ENSMAUG00000001362	Cse1l	699323	740573	101840658	chromosome segregation 1 like [Source:NCBI gene;Acc:101840658]	protein_coding			Cse1l	101840658	ENSG00000124207	CSE1L	1434	1590.02	0.769569	0.0631039	12.1953	3.29417e-34	1.00953e-31
ENSMAUG00000001363	CLEC2D	3860432	3903086			protein_coding					ENSG00000069493	CLEC2D	29121	235.639	-0.101874	0.168834	-0.603399	0.546243	0.643437
ENSMAUG00000001364	Adk	2985034	3381617	101828844	adenosine kinase [Source:NCBI gene;Acc:101828844]	protein_coding			Adk	101828844	ENSG00000156110	ADK	132	2710.16	0.211053	0.119833	1.76123	0.0781994	0.130126
ENSMAUG00000001365	Rpl10l	1854	2498	101842773	60S ribosomal protein L10-like [Source:NCBI gene;Acc:101842773]	protein_coding			Rpl10l	101842773	ENSG00000165496	RPL10L	140801	6.74212	0.598413	0.515211	1.16149	0.245442	0.339169
ENSMAUG00000001366	Ing3	2956515	2984607	101829723	inhibitor of growth family member 3 [Source:NCBI gene;Acc:101829723]	protein_coding			Ing3	101829723	ENSG00000071243	ING3	54556	754.297	0.0489891	0.153559	0.319025	0.749707	0.815999
ENSMAUG00000001368	Pwwp2b	59521716	59538412	101827542	PWWP domain containing 2B [Source:NCBI gene;Acc:101827542]	protein_coding			Pwwp2b	101827542	ENSG00000171813	PWWP2B	170394	2323.11	-0.409325	0.176241	-2.32253	0.0202042	0.040909
ENSMAUG00000001370	Siah1a	8017112	8038954		siah E3 ubiquitin protein ligase 1B [Source:MGI Symbol;Acc:MGI:108063]	protein_coding			Siah1b		ENSG00000196470	SIAH1	6477	1028.88	-0.368139	0.120251	-3.06141	0.00220297	0.00580226
ENSMAUG00000001371	Rgl1	1652970	1794938	101827666	ral guanine nucleotide dissociation stimulator like 1 [Source:NCBI gene;Acc:101827666]	protein_coding			Rgl1	101827666	ENSG00000143344	RGL1	23179	3209.3	-0.149535	0.164453	-0.909288	0.363198	0.466118
ENSMAUG00000001376	Zbtb17	5577323	5582718	101842097	zinc finger and BTB domain containing 17 [Source:NCBI gene;Acc:101842097]	protein_coding			Zbtb17	101842097	ENSG00000116809	ZBTB17	7709	2132.64	0.156903	0.154715	1.01414	0.310514	0.412132
ENSMAUG00000001377	C8b	14729279	14770662	101822474	complement C8 beta chain [Source:NCBI gene;Acc:101822474]	protein_coding			C8b	101822474	ENSG00000021852	C8B	732	9.0878	1.9805	0.515085	3.84499	0.000120559	0.000419448
ENSMAUG00000001378	Id1	517112	518230	101834420	inhibitor of DNA binding 1, HLH protein [Source:NCBI gene;Acc:101834420]	protein_coding			Id1	101834420	ENSG00000125968	ID1	3397	2736.49	-1.22234	0.232889	-5.24858	1.53272e-07	9.26688e-07
ENSMAUG00000001379	Krt19	241445	246057	101826766	keratin 19 [Source:NCBI gene;Acc:101826766]	protein_coding			Krt19	101826766	ENSG00000171345	KRT19	3880	35880.4	-0.107106	0.236513	-0.452856	0.650653	0.73556
ENSMAUG00000001381	D3Ertd751e	6782833	6791531	101829785	chromosome unknown C4orf33 homolog [Source:NCBI gene;Acc:101829785]	protein_coding			D3Ertd751e	101829785	ENSG00000151470	C4orf33	132321	60.5302	0.123929	0.263294	0.470687	0.637864	0.724275
ENSMAUG00000001382	Retreg2	3837177	3843523	101839461	reticulophagy regulator family member 2 [Source:NCBI gene;Acc:101839461]	protein_coding			Retreg2	101839461	ENSG00000144567	RETREG2	79137	4742.8	-0.13981	0.0813861	-1.71787	0.085821	0.140676
ENSMAUG00000001383	Lct	3388126	3426942		lactase [Source:MGI Symbol;Acc:MGI:104576]	protein_coding			Lct		ENSG00000115850	LCT	3938	34.4516	0.525868	0.2223	2.36558	0.0180018	0.0370514
ENSMAUG00000001385	Larp1	18992297	19040424	101835223	La ribonucleoprotein 1, translational regulator [Source:NCBI gene;Acc:101835223]	protein_coding			Larp1	101835223	ENSG00000155506	LARP1	23367	4043.99	0.579581	0.122888	4.71634	2.40126e-06	1.17156e-05
ENSMAUG00000001388	SPCS3	617	1159	101835487	signal peptidase complex subunit 3 [Source:NCBI gene;Acc:101835487]	protein_coding				101835487	ENSG00000129128	SPCS3	60559	18.4211	-0.398912	0.513108	-0.777444	0.436897	0.540018
ENSMAUG00000001389	Thsd4	11680512	11850904	101839389	thrombospondin type 1 domain containing 4 [Source:NCBI gene;Acc:101839389]	protein_coding			Thsd4	101839389	ENSG00000187720	THSD4	79875	174.634	0.202158	0.509733	0.396595	0.691666	0.769273
ENSMAUG00000001391	ODC1	535	1897			protein_coding					ENSG00000115758	ODC1	4953	371.263	1.05939	0.113133	9.36413	7.66783e-21	3.56942e-19
ENSMAUG00000001392	Crygn	406359	413944	101832769	crystallin gamma N [Source:NCBI gene;Acc:101832769]	protein_coding			Crygn	101832769	ENSG00000127377	CRYGN	155051	6.09404	-0.880835	0.66407	-1.32642	0.184701	0.267654
ENSMAUG00000001393	Plbd2	8894032	8911124	101840475	phospholipase B domain containing 2 [Source:NCBI gene;Acc:101840475]	protein_coding			Plbd2	101840475	ENSG00000151176	PLBD2	196463	8397.9	-0.0560226	0.127493	-0.439416	0.66036	0.743619
ENSMAUG00000001395	CYCS	42271876	42272175			protein_coding					ENSG00000172115	CYCS	54205	222.415	1.52238	0.171182	8.89335	5.92912e-19	2.06188e-17
ENSMAUG00000001396	PCED1B	5228	6526	101826248	PC-esterase domain-containing protein 1B [Source:NCBI gene;Acc:101826248]	protein_coding				101826248	ENSG00000179715	PCED1B	91523	1351.58	-0.0281643	0.136424	-0.206448	0.836441	0.881821
ENSMAUG00000001398	Dhps	859334	863007	101840335	deoxyhypusine synthase [Source:NCBI gene;Acc:101840335]	protein_coding								1303.88	0.406501	0.0731702	5.55556	2.76725e-08	1.91559e-07
ENSMAUG00000001400	Zfyve1	359142	418049	101839652	zinc finger FYVE-type containing 1 [Source:NCBI gene;Acc:101839652]	protein_coding			Zfyve1	101839652	ENSG00000165861	ZFYVE1	53349	2063.79	-0.315715	0.0628662	-5.02201	5.11333e-07	2.85021e-06
ENSMAUG00000001401	Med22	172411	191734	101826674	mediator complex subunit 22 [Source:NCBI gene;Acc:101826674]	protein_coding			Med22	101826674	ENSG00000148297	MED22	6837	1074.6	-0.172974	0.102135	-1.69359	0.0903439	0.147139
ENSMAUG00000001402	6430548M08Rik	709	8741	101837770	uncharacterized protein KIAA0513 [Source:NCBI gene;Acc:101837770]	protein_coding			6430548M08Rik	101837770	ENSG00000135709	KIAA0513	9764	451.811	-0.426262	0.277928	-1.53371	0.1251	0.19369
ENSMAUG00000001404	Csf3r	3218616	3227411		colony stimulating factor 3 receptor (granulocyte) [Source:MGI Symbol;Acc:MGI:1339755]	protein_coding			Csf3r		ENSG00000119535	CSF3R	1441	2006.78	1.31095	0.40924	3.20338	0.00135827	0.0037741
ENSMAUG00000001405	Lyst	13663042	13822646		lysosomal trafficking regulator [Source:MGI Symbol;Acc:MGI:107448]	protein_coding			Lyst		ENSG00000143669	LYST	1130	919.749	0.394927	0.422496	0.934747	0.349919	0.452828
ENSMAUG00000001406	Arap3	21701728	21725941	101826958	ArfGAP with RhoGAP domain, ankyrin repeat and PH domain 3 [Source:NCBI gene;Acc:101826958]	protein_coding			Arap3	101826958	ENSG00000120318	ARAP3	64411	6561.95	-1.152	0.207784	-5.54422	2.95271e-08	2.03917e-07
ENSMAUG00000001407	Fam50b	18417823	18418830	101832426	family with sequence similarity 50 member B [Source:NCBI gene;Acc:101832426]	protein_coding			Fam50b	101832426	ENSG00000145945	FAM50B	26240	5.03904	0.308635	0.749586	0.41174	0.68053	0.760395
ENSMAUG00000001409	Maml3	3312961	3757293	101827343	mastermind like transcriptional coactivator 3 [Source:NCBI gene;Acc:101827343]	protein_coding			Maml3	101827343	ENSG00000196782	MAML3	55534	326.811	-1.15951	0.312473	-3.71074	0.000206655	0.000684665
ENSMAUG00000001410	Pikfyve	13435823	13537916	101835492	phosphoinositide kinase, FYVE-type zinc finger containing [Source:NCBI gene;Acc:101835492]	protein_coding			Pikfyve	101835492	ENSG00000115020	PIKFYVE	200576	804.924	0.126144	0.215859	0.584383	0.558962	0.654176
ENSMAUG00000001411	Qrich1	4577162	4614715		glutamine-rich 1 [Source:MGI Symbol;Acc:MGI:1916482]	protein_coding			Qrich1		ENSG00000198218	QRICH1	54870	2232.92	0.209768	0.0564629	3.71515	0.000203085	0.000674505
ENSMAUG00000001412	Cbfa2t2	3137144	3242246	101825275	CBFA2/RUNX1 partner transcriptional co-repressor 2 [Source:NCBI gene;Acc:101825275]	protein_coding			Cbfa2t2	101825275	ENSG00000078699	CBFA2T2	9139	1685.93	-0.471978	0.0870585	-5.42139	5.91378e-08	3.86115e-07
ENSMAUG00000001413	RPLP1	46757947	46758291			protein_coding					ENSG00000137818	RPLP1	6176	118.916	0.127317	0.229856	0.5539	0.579647	0.672939
ENSMAUG00000001414	GAPDH	7119960	7120501			protein_coding					ENSG00000111640	GAPDH	2597	1142.63	1.27688	0.18611	6.8609	6.84258e-12	8.49404e-11
ENSMAUG00000001415	Kpna4	906746	941451	101843446	karyopherin subunit alpha 4 [Source:NCBI gene;Acc:101843446]	protein_coding			Kpna4	101843446	ENSG00000186432	KPNA4	3840	4735.67	0.15235	0.11565	1.31734	0.187725	0.271367
ENSMAUG00000001416	Mapkap1	1124895	1244862	101822417	MAPK associated protein 1 [Source:NCBI gene;Acc:101822417]	protein_coding			Mapkap1	101822417	ENSG00000119487	MAPKAP1	79109	2479.23	0.0898956	0.0592361	1.51758	0.12912	0.198719
ENSMAUG00000001418	Bcl2l13	2776546	2818450	101828776	BCL2 like 13 [Source:NCBI gene;Acc:101828776]	protein_coding			Bcl2l13	101828776	ENSG00000099968	BCL2L13	23786	2029.02	0.192782	0.0649528	2.96804	0.00299709	0.00762489
ENSMAUG00000001419	FOXL2	1837	2955	101827829	forkhead box L2 [Source:NCBI gene;Acc:101827829]	protein_coding				101827829	ENSG00000183770	FOXL2	668	18.3857	-1.82478	0.508762	-3.58671	0.000334878	0.00106556
ENSMAUG00000001421	Anxa10	5948832	6008130		annexin A10 [Source:MGI Symbol;Acc:MGI:1347090]	protein_coding			Anxa10		ENSG00000109511	ANXA10	11199	2.90816	3.53673	1.05735	3.34489	0.00082314	0.00240628
ENSMAUG00000001422	Slc35b1	7757340	7763697	101824799	solute carrier family 35 member B1 [Source:NCBI gene;Acc:101824799]	protein_coding			Slc35b1	101824799	ENSG00000121073	SLC35B1	10237	3073.53	0.28846	0.0761088	3.7901	0.000150586	0.000513661
ENSMAUG00000001423	Izumo2	2149745	2162103	101832675	IZUMO family member 2 [Source:NCBI gene;Acc:101832675]	protein_coding			Izumo2	101832675	ENSG00000161652	IZUMO2	126123	9.73304	-0.683607	0.501991	-1.36179	0.173264	0.254102
ENSMAUG00000001426	Higd2a	772	1738	101822826	HIG1 hypoxia inducible domain family member 2A [Source:NCBI gene;Acc:101822826]	protein_coding								1561.93	0.0999964	0.117456	0.851351	0.394574	0.497275
ENSMAUG00000001430	Ptpn20	3989199	4034421	101842269	protein tyrosine phosphatase non-receptor type 20 [Source:NCBI gene;Acc:101842269]	protein_coding			Ptpn20	101842269	ENSG00000204179	PTPN20	26095	4.95004	-0.210741	0.669507	-0.31477	0.752936	0.818823
ENSMAUG00000001433	Vtn	8932511	8935714	101826377	vitronectin [Source:NCBI gene;Acc:101826377]	protein_coding								2233.91	-1.60849	0.331581	-4.85096	1.22863e-06	6.37727e-06
ENSMAUG00000001434	Sox4	23427686	23429005	101841515	SRY-box transcription factor 4 [Source:NCBI gene;Acc:101841515]	protein_coding			Sox4	101841515	ENSG00000124766	SOX4	6659	886.701	-0.867166	0.203084	-4.26998	1.95493e-05	8.0092e-05
ENSMAUG00000001436	Psmd13	58061663	58071448	101828230	proteasome 26S subunit, non-ATPase 13 [Source:NCBI gene;Acc:101828230]	protein_coding			Psmd13	101828230	ENSG00000185627	PSMD13	5719	4050.53	0.742682	0.135463	5.48255	4.19228e-08	2.81078e-07
ENSMAUG00000001438	Mfsd14b	9785493	9832540	101826638	major facilitator superfamily domain containing 14B [Source:NCBI gene;Acc:101826638]	protein_coding			Mfsd14b	101826638	ENSG00000148110	MFSD14B	84641	2871.03	-0.368593	0.162805	-2.26401	0.0235736	0.0467973
ENSMAUG00000001439	SERPINB9	19308878	19312867			protein_coding					ENSG00000170542	SERPINB9	5272	72.5671	-0.640572	0.460268	-1.39174	0.164002	0.242606
ENSMAUG00000001442	Xcl1	13599683	13603777	101830061	X-C motif chemokine ligand 1 [Source:NCBI gene;Acc:101830061]	protein_coding								139.864	0.992477	0.395714	2.50807	0.0121393	0.0261679
ENSMAUG00000001443	Gtf3c2	6001652	6024704	101822754	general transcription factor IIIC subunit 2 [Source:NCBI gene;Acc:101822754]	protein_coding				101822754	ENSG00000115207	GTF3C2	2976	3917.46	-0.0429788	0.0758669	-0.566502	0.571052	0.665466
ENSMAUG00000001444	Ccdc32	4937673	4948921	101840497	coiled-coil domain containing 32 [Source:NCBI gene;Acc:101840497]	protein_coding			Ccdc32	101840497	ENSG00000128891	CCDC32	90416	1558.8	0.135606	0.112025	1.2105	0.226088	0.316859
ENSMAUG00000001445	Arpc2	4613229	4642511	101822925	actin related protein 2/3 complex subunit 2 [Source:NCBI gene;Acc:101822925]	protein_coding			Arpc2	101822925	ENSG00000163466	ARPC2	10109	14413.7	0.894021	0.0933516	9.57692	9.99833e-22	5.15549e-20
ENSMAUG00000001449	TMEM131	8179726	8250115	101825068	transmembrane protein 131 [Source:NCBI gene;Acc:101825068]	protein_coding				101825068	ENSG00000075568	TMEM131	23505	1035.54	0.124555	0.319959	0.389283	0.697066	0.773817
ENSMAUG00000001453	Rabepk	1386053	1402698	101823142	Rab9 effector protein with kelch motifs [Source:NCBI gene;Acc:101823142]	protein_coding			Rabepk	101823142	ENSG00000136933	RABEPK	10244	816.953	0.45019	0.161073	2.79495	0.0051908	0.0124157
ENSMAUG00000001454	POLR3C	1729090	1744528	101840856	RNA polymerase III subunit C [Source:NCBI gene;Acc:101840856]	protein_coding				101840856	ENSG00000186141	POLR3C	10623	771.153	0.427508	0.0592986	7.20942	5.61922e-13	8.1277e-12
ENSMAUG00000001456	Mepce	7829745	7834596	101836226	methylphosphate capping enzyme [Source:NCBI gene;Acc:101836226]	protein_coding			Mepce	101836226	ENSG00000146834	MEPCE	56257	3995.84	-0.145364	0.109957	-1.322	0.186168	0.269382
ENSMAUG00000001460	Prr12	1798183	1822687	101826410	proline rich 12 [Source:NCBI gene;Acc:101826410]	protein_coding			Prr12	101826410	ENSG00000126464	PRR12	57479	3695.94	-0.547709	0.121477	-4.50874	6.52144e-06	2.93994e-05
ENSMAUG00000001464	Sox13	738244	785575	101843053	SRY-box transcription factor 13 [Source:NCBI gene;Acc:101843053]	protein_coding			Sox13	101843053	ENSG00000143842	SOX13	9580	7885.68	-0.691107	0.166286	-4.15613	3.23682e-05	0.000126936
ENSMAUG00000001465	Chrna4	12160537	12181733	101823556	cholinergic receptor nicotinic alpha 4 subunit [Source:NCBI gene;Acc:101823556]	protein_coding			Chrna4	101823556	ENSG00000101204	CHRNA4	1137	3.60184	-1.2058	0.94051	-1.28208	0.199816	0.285896
ENSMAUG00000001467	Lca5l	1927492	1939267		Leber congenital amaurosis 5-like [Source:MGI Symbol;Acc:MGI:3041157]	protein_coding			Lca5l		ENSG00000157578	LCA5L	150082	66.3727	-0.788622	0.262222	-3.00746	0.00263445	0.00679991
ENSMAUG00000001468	Mettl23	4968756	4975592	101831566	methyltransferase like 23 [Source:NCBI gene;Acc:101831566]	protein_coding			Mettl23	101831566	ENSG00000181038	METTL23	124512	969.222	0.374655	0.125577	2.98347	0.00285002	0.0072873
ENSMAUG00000001469	Chp1	4352049	4384574	101835895	calcineurin like EF-hand protein 1 [Source:NCBI gene;Acc:101835895]	protein_coding			Chp1	101835895	ENSG00000187446	CHP1	11261	7530.4	-0.00706198	0.0961145	-0.0734747	0.941428	0.958633
ENSMAUG00000001470	Rskr	9152002	9154967	101827341	ribosomal protein S6 kinase related [Source:NCBI gene;Acc:101827341]	protein_coding			Rskr	101827341	ENSG00000167524	RSKR	124923	85.9972	0.397108	0.241898	1.64163	0.100666	0.161026
ENSMAUG00000001471	Tmem86b	1163163	1165951	101829923	transmembrane protein 86B [Source:NCBI gene;Acc:101829923]	protein_coding			Tmem86b	101829923	ENSG00000180089	TMEM86B	255043	671.733	0.336539	0.271513	1.2395	0.215162	0.30398
ENSMAUG00000001472	C3orf38	28387811	28388857	101827715	uncharacterized protein C3orf38 homolog [Source:NCBI gene;Acc:101827715]	protein_coding				101827715	ENSG00000179021	C3orf38	285237	757.546	0.44392	0.107374	4.13431	3.56017e-05	0.000138655
ENSMAUG00000001474	Fbxl12	5644	6465	101831560	F-box and leucine rich repeat protein 12 [Source:NCBI gene;Acc:101831560]	protein_coding			Fbxl12	101831560	ENSG00000127452	FBXL12	54850	830.401	-0.471327	0.161543	-2.91766	0.00352667	0.00880769
ENSMAUG00000001475	Ces1e	1505473	1531574	101831953	carboxylesterase 1E [Source:NCBI gene;Acc:101831953]	protein_coding								332.884	-0.938802	0.1793	-5.23592	1.64164e-07	9.87671e-07
ENSMAUG00000001476	Gdi1	228011	235443	101826762	GDP dissociation inhibitor 1 [Source:NCBI gene;Acc:101826762]	protein_coding			Gdi1	101826762	ENSG00000203879	GDI1	2664	8233.61	-0.301317	0.0685023	-4.39864	1.0893e-05	4.70316e-05
ENSMAUG00000001478	Kcng4	12612393	12623285	101835686	potassium voltage-gated channel modifier subfamily G member 4 [Source:NCBI gene;Acc:101835686]	protein_coding			Kcng4	101835686	ENSG00000168418	KCNG4	93107	17.3216	1.12255	0.586203	1.91496	0.0554982	0.0975129
ENSMAUG00000001481	A430005L14Rik	2408822	2411189	101826203	chromosome unknown C1orf174 homolog [Source:NCBI gene;Acc:101826203]	protein_coding			A430005L14Rik	101826203	ENSG00000198912	C1orf174	339448	1186.67	-0.0151438	0.135741	-0.111564	0.911169	0.936508
ENSMAUG00000001482	Pus1	2409466	2418934	101844708	pseudouridine synthase 1 [Source:NCBI gene;Acc:101844708]	protein_coding			Pus1	101844708	ENSG00000177192	PUS1	80324	1023.99	0.726799	0.142201	5.11108	3.2033e-07	1.85004e-06
ENSMAUG00000001486	PTPRM	797252	822169			protein_coding					ENSG00000173482	PTPRM	5797	4044.03	-1.39929	0.168207	-8.31885	8.88189e-17	2.17031e-15
ENSMAUG00000001488	Lmf2	11408617	11412950	101835656	lipase maturation factor 2 [Source:NCBI gene;Acc:101835656]	protein_coding			Lmf2	101835656	ENSG00000100258	LMF2	91289	4753.46	-0.246671	0.13866	-1.77896	0.075247	0.12594
ENSMAUG00000001489	Bpifb3	1737379	1751920	101839785	BPI fold containing family B member 3 [Source:NCBI gene;Acc:101839785]	protein_coding			Bpifb3	101839785	ENSG00000186190	BPIFB3	359710	48.8035	-26.1659	2.54368	-10.2866	8.09527e-25	5.89512e-23
ENSMAUG00000001490	Ap3b1	19038505	19235701	101825020	adaptor related protein complex 3 subunit beta 1 [Source:NCBI gene;Acc:101825020]	protein_coding			Ap3b1	101825020	ENSG00000132842	AP3B1	8546	3213.42	0.559357	0.101207	5.52688	3.25969e-08	2.23231e-07
ENSMAUG00000001491	Rab19	1485577	1502810	101842571	RAB19, member RAS oncogene family [Source:NCBI gene;Acc:101842571]	protein_coding			Rab19	101842571	ENSG00000146955	RAB19	401409	138.229	1.93634	0.156262	12.3916	2.90129e-35	9.92511e-33
ENSMAUG00000001493	GLMP	508	3842	101828170	glycosylated lysosomal membrane protein [Source:NCBI gene;Acc:101828170]	protein_coding				101828170	ENSG00000198715	GLMP	112770	2925.13	0.934071	0.161138	5.79671	6.76297e-09	5.20727e-08
ENSMAUG00000001495	Irx1	37202193	37207671	101834152	iroquois homeobox 1 [Source:NCBI gene;Acc:101834152]	protein_coding			Irx1	101834152	ENSG00000170549	IRX1	79192	4238.67	0.414254	0.228432	1.81347	0.0697594	0.11844
ENSMAUG00000001496	Kif18a	14458941	14512565	101837647	kinesin family member 18A [Source:NCBI gene;Acc:101837647]	protein_coding			Kif18a	101837647	ENSG00000121621	KIF18A	81930	73.5559	1.81457	0.206974	8.76712	1.83301e-18	5.95222e-17
ENSMAUG00000001501	Ar	3552668	3744918	101838789	androgen receptor [Source:NCBI gene;Acc:101838789]	protein_coding			Ar	101838789	ENSG00000169083	AR	367	31.4023	-1.1528	0.665833	-1.73136	0.0833867	0.137271
ENSMAUG00000001502	Gm3336	398350	401859		predicted gene 3336 [Source:MGI Symbol;Acc:MGI:3781514]	protein_coding								32.636	2.84445	0.376896	7.54705	4.45242e-14	7.64237e-13
ENSMAUG00000001503	Rpl27a	9911666	9913846	101842263	ribosomal protein L27a [Source:NCBI gene;Acc:101842263]	protein_coding								17715.8	0.611737	0.157515	3.88366	0.000102895	0.000364106
ENSMAUG00000001504	Rwdd1	9057199	9065854	101840007	RWD domain containing 1 [Source:NCBI gene;Acc:101840007]	protein_coding			Rwdd1	101840007	ENSG00000111832	RWDD1	51389	2481.05	0.358797	0.13085	2.74204	0.00610594	0.0143046
ENSMAUG00000001505	Atg2b	10196372	10247166		autophagy related 2B [Source:MGI Symbol;Acc:MGI:1923809]	protein_coding			Atg2b		ENSG00000066739	ATG2B	55102	341.858	-0.0253763	0.247642	-0.102472	0.918382	0.941159
ENSMAUG00000001509	QRICH2	5329224	5337975		glutamine rich 2 [Source:MGI Symbol;Acc:MGI:2684912]	protein_coding					ENSG00000129646	QRICH2	84074	76.2287	-0.517945	0.311558	-1.66243	0.0964258	0.155325
ENSMAUG00000001510	Trim11	17997056	18010401	101827909	tripartite motif containing 11 [Source:NCBI gene;Acc:101827909]	protein_coding			Trim11	101827909	ENSG00000154370	TRIM11	81559	1643.22	-0.220963	0.11713	-1.88648	0.0592299	0.103121
ENSMAUG00000001512	Nid2	4633193	4683214	101841573	nidogen 2 [Source:NCBI gene;Acc:101841573]	protein_coding			Nid2	101841573	ENSG00000087303	NID2	22795	977.272	-1.30001	0.309844	-4.19569	2.7204e-05	0.000108359
ENSMAUG00000001513	Myo3b	53538180	53927458	101842572	myosin IIIB [Source:NCBI gene;Acc:101842572]	protein_coding			Myo3b	101842572	ENSG00000071909	MYO3B	140469	19.8242	-2.30982	0.463394	-4.98458	6.20957e-07	3.39943e-06
ENSMAUG00000001514	Kcnip1	17951839	18220109	101828902	potassium voltage-gated channel interacting protein 1 [Source:NCBI gene;Acc:101828902]	protein_coding			Kcnip1	101828902	ENSG00000182132	KCNIP1	30820	171.609	-1.64992	0.28558	-5.77744	7.58442e-09	5.78982e-08
ENSMAUG00000001515	ECI2	18212373	18219240			protein_coding					ENSG00000198721	ECI2	10455	54.8898	-0.230308	0.308186	-0.747301	0.454882	0.557944
ENSMAUG00000001516	Eral1	9377700	9382418	101827855	Era like 12S mitochondrial rRNA chaperone 1 [Source:NCBI gene;Acc:101827855]	protein_coding			Eral1	101827855	ENSG00000132591	ERAL1	26284	342.111	-0.188654	0.121525	-1.55239	0.120568	0.187618
ENSMAUG00000001518	PPM1H	8242020	8285343			protein_coding					ENSG00000111110	PPM1H	57460	1812.45	0.736198	0.0958358	7.68187	1.56784e-14	2.88287e-13
ENSMAUG00000001519	Pcdh10	3528812	3583718	101829160	protocadherin 10 [Source:NCBI gene;Acc:101829160]	protein_coding			Pcdh10	101829160	ENSG00000138650	PCDH10	57575	33.1701	-1.01827	0.525099	-1.9392	0.0524774	0.092994
ENSMAUG00000001523	Cobl	5282298	5522071	101844955	cordon-bleu WH2 repeat protein [Source:NCBI gene;Acc:101844955]	protein_coding			Cobl	101844955	ENSG00000106078	COBL	23242	2401.69	-1.25544	0.252475	-4.97254	6.60823e-07	3.59893e-06
ENSMAUG00000001526	Dhx37	3696636	3717674	101843621	DEAH-box helicase 37 [Source:NCBI gene;Acc:101843621]	protein_coding			Dhx37	101843621	ENSG00000150990	DHX37	57647	1723.59	-0.0908973	0.124245	-0.7316	0.464413	0.567213
ENSMAUG00000001527	Sirt3	58083976	58095847	101841665	sirtuin 3 [Source:NCBI gene;Acc:101841665]	protein_coding			Sirt3	101841665	ENSG00000142082	SIRT3	23410	266.68	-0.865816	0.151757	-5.70527	1.16162e-08	8.58906e-08
ENSMAUG00000001529	Ch25h	24642214	24643068	101823685	cholesterol 25-hydroxylase [Source:NCBI gene;Acc:101823685]	protein_coding			Ch25h	101823685	ENSG00000138135	CH25H	9023	109.007	0.828642	0.271396	3.05326	0.00226368	0.00594725
ENSMAUG00000001530	Sdr42e1	10667440	10679118	101832024	short chain dehydrogenase/reductase family 42E, member 1 [Source:NCBI gene;Acc:101832024]	protein_coding			Sdr42e1	101832024	ENSG00000184860	SDR42E1	93517	20.3476	0.41951	0.462221	0.907596	0.364092	0.46698
ENSMAUG00000001535	Slc12a7	35476758	35530223	101830655	solute carrier family 12 member 7 [Source:NCBI gene;Acc:101830655]	protein_coding			Slc12a7	101830655	ENSG00000113504	SLC12A7	10723	4004.17	0.37391	0.149917	2.4941	0.0126275	0.027117
ENSMAUG00000001536	Zfp39	18095323	18108566	101832777	zinc finger protein 39-like [Source:NCBI gene;Acc:101832777]	protein_coding			Zfp39	101832777	ENSG00000171827	ZNF570	148268	619.474	-0.162687	0.107584	-1.51218	0.130489	0.20047
ENSMAUG00000001537	ZNF235	1302712	1355266			protein_coding					ENSG00000159917	ZNF235	9310	724.741	-0.779876	0.135235	-5.76684	8.07737e-09	6.13413e-08
ENSMAUG00000001542	Prrg3	347212	353796	101823611	proline rich and Gla domain 3 [Source:NCBI gene;Acc:101823611]	protein_coding			Prrg3	101823611	ENSG00000130032	PRRG3	79057	183.697	-0.952233	0.459689	-2.07147	0.0383148	0.0710106
ENSMAUG00000001543	SSTR1	1632	2807	101824516	somatostatin receptor 1 [Source:NCBI gene;Acc:101824516]	protein_coding				101824516	ENSG00000139874	SSTR1	6751	35.2022	-1.98338	0.480778	-4.12535	3.70167e-05	0.000143672
ENSMAUG00000001544	Adgrg2	10254663	10330789	101829172	adhesion G protein-coupled receptor G2 [Source:NCBI gene;Acc:101829172]	protein_coding			Adgrg2	101829172	ENSG00000173698	ADGRG2	10149	181.869	-0.916594	0.466449	-1.96505	0.049409	0.0883333
ENSMAUG00000001545	Uap1	18568036	18604043	101841977	UDP-N-acetylglucosamine pyrophosphorylase 1 [Source:NCBI gene;Acc:101841977]	protein_coding			Uap1	101841977	ENSG00000117143	UAP1	6675	1520.44	0.78235	0.201299	3.8865	0.000101699	0.000360131
ENSMAUG00000001546	Krcc1	11672621	11687034	101841551	lysine rich coiled-coil 1 [Source:NCBI gene;Acc:101841551]	protein_coding			Krcc1	101841551	ENSG00000172086	KRCC1	51315	2134.24	0.511039	0.0795523	6.42394	1.3279e-10	1.34806e-09
ENSMAUG00000001547	Spns3	4417585	4470962	101829315	sphingolipid transporter 3 (putative) [Source:NCBI gene;Acc:101829315]	protein_coding			Spns3	101829315	ENSG00000182557	SPNS3	201305	140.297	2.0663	0.30167	6.84952	7.40963e-12	9.13627e-11
ENSMAUG00000001548	Sap30l	19239491	19252498	101835743	SAP30 like [Source:NCBI gene;Acc:101835743]	protein_coding			Sap30l	101835743	ENSG00000164576	SAP30L	79685	3462.15	-0.283552	0.073498	-3.85796	0.000114337	0.000400834
ENSMAUG00000001550	Metrn	1205531	1208721	101841214	meteorin, glial cell differentiation regulator [Source:NCBI gene;Acc:101841214]	protein_coding			Metrn	101841214	ENSG00000103260	METRN	79006	2991.41	0.378516	0.195795	1.93322	0.0532088	0.0941199
ENSMAUG00000001556	Tm6sf2	1011754	1018435	101837297	transmembrane 6 superfamily member 2 [Source:NCBI gene;Acc:101837297]	protein_coding			Tm6sf2	101837297	ENSG00000213996	TM6SF2	53345	15.2946	0.620492	0.418131	1.48396	0.137818	0.20991
ENSMAUG00000001557	Casq1	9637418	9650242	101830350	calsequestrin 1 [Source:NCBI gene;Acc:101830350]	protein_coding			Casq1	101830350	ENSG00000143318	CASQ1	844	39.3727	-0.274779	0.58896	-0.466549	0.640823	0.726737
ENSMAUG00000001558	Spop	7842187	7859154	101840016	speckle type BTB/POZ protein [Source:NCBI gene;Acc:101840016]	protein_coding			Spop	101840016	ENSG00000121067	SPOP	8405	893.099	0.171188	0.172884	0.990189	0.322082	0.423955
ENSMAUG00000001559	Mpped2	16951123	17125585	101838975	metallophosphoesterase domain containing 2 [Source:NCBI gene;Acc:101838975]	protein_coding			Mpped2	101838975	ENSG00000066382	MPPED2	744	152.543	-0.949234	0.228262	-4.15852	3.20316e-05	0.00012575
ENSMAUG00000001563	Ankrd63	5258913	5260073	101842301	ankyrin repeat domain 63 [Source:NCBI gene;Acc:101842301]	protein_coding			Ankrd63	101842301	ENSG00000230778	ANKRD63	100131244	8.81394	-0.947676	0.665018	-1.42504	0.154146	0.23036
ENSMAUG00000001565	Tal1	6790761	6795631		T cell acute lymphocytic leukemia 1 [Source:MGI Symbol;Acc:MGI:98480]	protein_coding			Tal1		ENSG00000162367	TAL1	6886	87.8134	-1.0933	0.381967	-2.86229	0.00420595	0.0102773
ENSMAUG00000001567	LONP2	8045890	8151520			protein_coding					ENSG00000102910	LONP2	83752	2637.78	-0.578498	0.0857669	-6.745	1.53031e-11	1.79513e-10
ENSMAUG00000001573	L3mbtl4	2434670	2743084		L3MBTL4 histone methyl-lysine binding protein [Source:MGI Symbol;Acc:MGI:2444889]	protein_coding			L3mbtl4		ENSG00000154655	L3MBTL4	91133	8.65038	-1.5791	0.723944	-2.18125	0.029165	0.0561437
ENSMAUG00000001580	RPA3	841999	842341			protein_coding					ENSG00000106399	RPA3	6119	48.1642	0.588761	0.200926	2.93023	0.00338708	0.00849804
ENSMAUG00000001583	Lztr1	8261514	8279025		leucine-zipper-like transcriptional regulator, 1 [Source:MGI Symbol;Acc:MGI:1914113]	protein_coding			Lztr1		ENSG00000099949	LZTR1	8216	3570.48	-0.557606	0.0868064	-6.42356	1.33121e-10	1.35049e-09
ENSMAUG00000001585	Wnt6	4128638	4141168	101842149	Wnt family member 6 [Source:NCBI gene;Acc:101842149]	protein_coding			Wnt6	101842149	ENSG00000115596	WNT6	7475	109.238	-1.26838	0.329377	-3.85084	0.000117712	0.00041149
ENSMAUG00000001586	Taldo1	57548512	57553660		transaldolase 1 [Source:MGI Symbol;Acc:MGI:1274789]	protein_coding			Taldo1		ENSG00000177156	TALDO1	6888	9896.42	0.460345	0.187266	2.45825	0.0139618	0.0295933
ENSMAUG00000001591	Wdr81	1802912	1813299		WD repeat domain 81 [Source:MGI Symbol;Acc:MGI:2681828]	protein_coding			Wdr81		ENSG00000167716	WDR81	124997	1798.9	0.13657	0.136854	0.997924	0.318316	0.420058
ENSMAUG00000001593	Akap17b	2923554	2958023	101827186	A-kinase anchor protein 17B [Source:NCBI gene;Acc:101827186]	protein_coding								141.483	-0.722097	0.219913	-3.28356	0.00102503	0.0029227
ENSMAUG00000001597	Dusp27	14731953	14762966	101834269	dual specificity phosphatase 27, atypical [Source:NCBI gene;Acc:101834269]	protein_coding			Dusp27	101834269	ENSG00000198842	STYXL2	92235	235.286	-0.627716	0.269898	-2.32576	0.0200316	0.0406097
ENSMAUG00000001598	Tubb3	16411717	16421445	101831134	tubulin beta 3 class III [Source:NCBI gene;Acc:101831134]	protein_coding								831.096	0.3146	0.303907	1.03518	0.300583	0.401487
ENSMAUG00000001602	Ywhaz	14364110	14381681		tyrosine 3-monooxygenase/tryptophan 5-monooxygenase activation protein, zeta polypeptide [Source:MGI Symbol;Acc:MGI:109484]	protein_coding			Ywhaz		ENSG00000164924	YWHAZ	7534	5952.58	0.528986	0.211664	2.49918	0.0124481	0.0267708
ENSMAUG00000001604	Aif1	114897	116472	101844620	allograft inflammatory factor 1 [Source:NCBI gene;Acc:101844620]	protein_coding			Aif1	101844620	ENSG00000204472	AIF1	199	1677.72	2.94943	0.344135	8.57056	1.02979e-17	2.91874e-16
ENSMAUG00000001605	Pigyl	8033240	8035029	101823307	phosphatidylinositol glycan anchor biosynthesis class Y [Source:NCBI gene;Acc:101823307]	protein_coding			Pigyl	101823307	ENSG00000255072	PIGY	84992	758.644	-0.18102	0.171246	-1.05707	0.290479	0.390403
ENSMAUG00000001609	Aurkaip1	454981	456159	101836381	aurora kinase A interacting protein 1 [Source:NCBI gene;Acc:101836381]	protein_coding			Aurkaip1	101836381	ENSG00000175756	AURKAIP1	54998	3506.49	0.0854235	0.1547	0.552189	0.580819	0.674177
ENSMAUG00000001610	Acad8	3459650	3476631		acyl-Coenzyme A dehydrogenase family, member 8 [Source:MGI Symbol;Acc:MGI:1914198]	protein_coding			Acad8		ENSG00000151498	ACAD8	27034	723.905	-0.338917	0.137787	-2.45973	0.0139043	0.0294928
ENSMAUG00000001614	Aldh7a1	3642659	3675555	101822560	aldehyde dehydrogenase 7 family member A1 [Source:NCBI gene;Acc:101822560]	protein_coding			Aldh7a1	101822560	ENSG00000164904	ALDH7A1	501	1498.66	-0.591821	0.116835	-5.06546	4.07418e-07	2.30949e-06
ENSMAUG00000001620	Wfikkn1	1122132	1125622	101839326	WAP, follistatin/kazal, immunoglobulin, kunitz and netrin domain containing 1 [Source:NCBI gene;Acc:101839326]	protein_coding			Wfikkn1	101839326	ENSG00000127578	WFIKKN1	117166	610.659	-0.920544	0.224497	-4.10048	4.12299e-05	0.000158146
ENSMAUG00000001621	Stk26	2540253	2560863	101827202	serine/threonine kinase 26 [Source:NCBI gene;Acc:101827202]	protein_coding			Stk26	101827202	ENSG00000134602	STK26	51765	124.18	0.593968	0.51808	1.14648	0.251597	0.346178
ENSMAUG00000001625	Lysmd3	31104959	31116932	101837566	LysM domain containing 3 [Source:NCBI gene;Acc:101837566]	protein_coding			Lysmd3	101837566	ENSG00000176018	LYSMD3	116068	1099.95	0.261465	0.222429	1.17549	0.239797	0.332555
ENSMAUG00000001627	GPR4	2956	4047	101838647	G protein-coupled receptor 4 [Source:NCBI gene;Acc:101838647]	protein_coding				101838647	ENSG00000177464	GPR4	2828	1201.06	-0.648191	0.22871	-2.83412	0.0045952	0.0111323
ENSMAUG00000001628	ADAM19	5769192	5849291	101840268	ADAM metallopeptidase domain 19 [Source:NCBI gene;Acc:101840268]	protein_coding				101840268	ENSG00000135074	ADAM19	8728	807.28	-0.00247765	0.419206	-0.00591032	0.995284	0.996252
ENSMAUG00000001630	Rtn4ip1	217591	259913	101823553	reticulon 4 interacting protein 1 [Source:NCBI gene;Acc:101823553]	protein_coding			Rtn4ip1	101823553	ENSG00000130347	RTN4IP1	84816	390.369	0.197568	0.117964	1.67482	0.0939686	0.152083
ENSMAUG00000001635	Slc34a3	2095383	2101356	101830636	solute carrier family 34 member 3 [Source:NCBI gene;Acc:101830636]	protein_coding			Slc34a3	101830636	ENSG00000198569	SLC34A3	142680	46.3184	-0.601368	0.359083	-1.67473	0.0939864	0.152095
ENSMAUG00000001636	EPB41	5028928	5060399			protein_coding					ENSG00000159023	EPB41	2035	1149.42	-0.156718	0.2519	-0.622143	0.533848	0.63263
ENSMAUG00000001637	Mgat3	2434627	2474929	101833726	beta-1,4-mannosyl-glycoprotein 4-beta-N-acetylglucosaminyltransferase [Source:NCBI gene;Acc:101833726]	protein_coding			Mgat3	101833726	ENSG00000128268	MGAT3	4248	157.127	0.0528283	0.41733	0.126586	0.899268	0.928297
ENSMAUG00000001641	Upk1b	2033379	2062447	101840000	uroplakin 1B [Source:NCBI gene;Acc:101840000]	protein_coding			Upk1b	101840000	ENSG00000114638	UPK1B	7348	2767.03	-1.96148	0.765481	-2.56242	0.0103946	0.022842
ENSMAUG00000001642	H2ac1	28113540	28113932	101823521	histone H2A type 4 [Source:NCBI gene;Acc:101823521]	protein_coding			H2ac1	101823521	ENSG00000164508	H2AC1	221613	10.7186	2.29078	0.535324	4.27923	1.8754e-05	7.71238e-05
ENSMAUG00000001644	CCNB1	12777002	12783466			protein_coding					ENSG00000134057	CCNB1	891	152.945	3.9542	0.351818	11.2393	2.61312e-29	3.49446e-27
ENSMAUG00000001649	Cyp26b1	1660409	1676015	101840643	cytochrome P450 26B1 [Source:NCBI gene;Acc:101840643]	protein_coding			Cyp26b1	101840643	ENSG00000003137	CYP26B1	56603	554.88	-1.98692	0.800977	-2.48062	0.0131152	0.0280048
ENSMAUG00000001657	Nit2	5089123	5100618		nitrilase family, member 2 [Source:MGI Symbol;Acc:MGI:1261838]	protein_coding			Nit2		ENSG00000114021	NIT2	56954	426.44	0.132849	0.21886	0.607003	0.543849	0.641181
ENSMAUG00000001659	Fat2	21674636	21729462	101838998	FAT atypical cadherin 2 [Source:NCBI gene;Acc:101838998]	protein_coding			Fat2	101838998	ENSG00000086570	FAT2	2196	110.385	-1.07365	0.287797	-3.7306	0.000191027	0.000638639
ENSMAUG00000001661	Gcnt7	6354707	6358441	106021496	glucosaminyl (N-acetyl) transferase family member 7 [Source:NCBI gene;Acc:106021496]	protein_coding			Gcnt7	106021496	ENSG00000124091	GCNT7	140687	5.76821	-5.95558	1.48141	-4.02021	5.81457e-05	0.000215991
ENSMAUG00000001665	Vps36	219743	247050	101836337	vacuolar protein sorting 36 homolog [Source:NCBI gene;Acc:101836337]	protein_coding			Vps36	101836337	ENSG00000136100	VPS36	51028	2000.83	0.225255	0.0893888	2.51995	0.0117372	0.0254165
ENSMAUG00000001668	CACYBP	22536200	22536934			protein_coding					ENSG00000116161	CACYBP	27101	549.904	0.777792	0.125917	6.17702	6.53232e-10	5.96304e-09
ENSMAUG00000001669	TIMM23	5981266	5983076			protein_coding					ENSG00000265354	TIMM23	100287932	318.874	0.60734	0.0932531	6.51281	7.37579e-11	7.75539e-10
ENSMAUG00000001671	Apip	20748058	20766042	101825367	APAF1 interacting protein [Source:NCBI gene;Acc:101825367]	protein_coding			Apip	101825367	ENSG00000149089	APIP	51074	765.028	0.0119922	0.136951	0.0875656	0.930222	0.950177
ENSMAUG00000001673	Cct6b	4688186	4722575	101837533	chaperonin containing TCP1 subunit 6B [Source:NCBI gene;Acc:101837533]	protein_coding			Cct6b	101837533	ENSG00000132141	CCT6B	10693	28.1045	0.267013	0.331814	0.804708	0.420988	0.524009
ENSMAUG00000001676	Prr18	981799	985550	101836318	proline rich 18 [Source:NCBI gene;Acc:101836318]	protein_coding			Prr18	101836318	ENSG00000176381	PRR18	285800	77.5997	0.0214069	0.233739	0.0915849	0.927028	0.947774
ENSMAUG00000001677	Suz12	7345037	7378654		SUZ12 polycomb repressive complex 2 subunit [Source:MGI Symbol;Acc:MGI:1261758]	protein_coding			Suz12		ENSG00000178691	SUZ12	23512	888.853	0.388199	0.36664	1.0588	0.28969	0.389591
ENSMAUG00000001678	CFAP46	59096299	59107540			protein_coding					ENSG00000171811	CFAP46	54777	49.7894	-0.956403	0.504082	-1.89732	0.0577862	0.100966
ENSMAUG00000001682	Sec14l4	22806889	22821749	101836694	SEC14-like protein 4 [Source:NCBI gene;Acc:101836694]	protein_coding			Sec14l4	101836694	ENSG00000133488	SEC14L4	284904	11641.9	-1.33234	0.187826	-7.09348	1.30778e-12	1.80295e-11
ENSMAUG00000001685	Snai3	15433213	15440327	101823022	snail family transcriptional repressor 3 [Source:NCBI gene;Acc:101823022]	protein_coding			Snai3	101823022	ENSG00000185669	SNAI3	333929	15.4551	0.370322	0.428237	0.86476	0.387171	0.489923
ENSMAUG00000001687	Gtf3c5	1814486	1835655	101833637	general transcription factor IIIC subunit 5 [Source:NCBI gene;Acc:101833637]	protein_coding			Gtf3c5	101833637	ENSG00000148308	GTF3C5	9328	1570.8	0.114972	0.049498	2.32275	0.0201924	0.0408963
ENSMAUG00000001690	Snrnp35	3486	4226	101833229	small nuclear ribonucleoprotein U11/U12 subunit 35 [Source:NCBI gene;Acc:101833229]	protein_coding			Snrnp35	101833229	ENSG00000184209	SNRNP35	11066	1116.28	-0.183846	0.170884	-1.07585	0.281994	0.381082
ENSMAUG00000001692	Saa3	20490	23136		serum amyloid A 3 [Source:MGI Symbol;Acc:MGI:98223]	protein_coding								9825.98	5.09331	0.474898	10.7251	7.76321e-27	6.96322e-25
ENSMAUG00000001693	Trpv2	14351155	14373454	101830671	transient receptor potential cation channel subfamily V member 2 [Source:NCBI gene;Acc:101830671]	protein_coding			Trpv2	101830671	ENSG00000187688	TRPV2	51393	1951.59	0.985842	0.19346	5.09585	3.47178e-07	1.99414e-06
ENSMAUG00000001695	Mms22l	28373917	28508468		MMS22-like, DNA repair protein [Source:MGI Symbol;Acc:MGI:2684980]	protein_coding			Mms22l		ENSG00000146263	MMS22L	253714	196.376	1.95508	0.14885	13.1345	2.08776e-39	1.09682e-36
ENSMAUG00000001696	Dhx16	210100	223640	101826767	DEAH-box helicase 16 [Source:NCBI gene;Acc:101826767]	protein_coding			Dhx16	101826767	ENSG00000204560	DHX16	8449	2244.4	0.164303	0.0937834	1.75194	0.0797841	0.132448
ENSMAUG00000001698	Igfbp5	5912996	5929593	101824785	insulin like growth factor binding protein 5 [Source:NCBI gene;Acc:101824785]	protein_coding			Igfbp5	101824785	ENSG00000115461	IGFBP5	3488	22430.7	-1.58966	0.771089	-2.06157	0.0392484	0.0725048
ENSMAUG00000001700	Ucp1	610183	614270		uncoupling protein 1 (mitochondrial, proton carrier) [Source:MGI Symbol;Acc:MGI:98894]	protein_coding			Ucp1		ENSG00000109424	UCP1	7350	204.598	-8.09077	2.30306	-3.51306	0.000442976	0.0013785
ENSMAUG00000001701	Pacrg	34787	417129	101824847	parkin coregulated [Source:NCBI gene;Acc:101824847]	protein_coding			Pacrg	101824847	ENSG00000112530	PACRG	135138	283.868	-0.0139452	0.298921	-0.0466517	0.962791	0.973512
ENSMAUG00000001703	Tmtc4	7826827	7885219	101841378	transmembrane O-mannosyltransferase targeting cadherins 4 [Source:NCBI gene;Acc:101841378]	protein_coding			Tmtc4	101841378	ENSG00000125247	TMTC4	84899	1181.31	-0.0382107	0.0992562	-0.384971	0.700259	0.776307
ENSMAUG00000001705	Tyro3	4140246	4159631	101834235	TYRO3 protein tyrosine kinase [Source:NCBI gene;Acc:101834235]	protein_coding			Tyro3	101834235	ENSG00000092445	TYRO3	7301	3854.66	-1.1082	0.191118	-5.79851	6.69054e-09	5.15547e-08
ENSMAUG00000001706	Cyp2e1	58193423	58204704	101843716	cytochrome P450 2E1-like [Source:NCBI gene;Acc:101843716]	protein_coding			Cyp2e1	101843716	ENSG00000130649	CYP2E1	1571	21215.3	-1.87376	0.351106	-5.33674	9.46313e-08	5.96924e-07
ENSMAUG00000001708	P2RY10	578145	578510			protein_coding					ENSG00000078589	P2RY10	27334	32.602	0.951003	0.478293	1.98833	0.0467756	0.084281
ENSMAUG00000001710	4933434E20Rik	6635101	6647497	101844751	chromosome unknown C1orf43 homolog [Source:NCBI gene;Acc:101844751]	protein_coding				101844751	ENSG00000143612	C1orf43	25912	1606.62	-0.105227	0.0801447	-1.31296	0.189196	0.273065
ENSMAUG00000001713	Mgst1	5645355	5661975		microsomal glutathione S-transferase 1 [Source:MGI Symbol;Acc:MGI:1913850]	protein_coding			Mgst1		ENSG00000008394	MGST1	4257	5634.8	0.585309	0.118159	4.95355	7.28726e-07	3.94031e-06
ENSMAUG00000001714	Prr36	762539	769686	101837289	proline rich 36 [Source:NCBI gene;Acc:101837289]	protein_coding			Prr36	101837289	ENSG00000183248	PRR36	80164	497.139	-1.57409	0.183624	-8.57237	1.01379e-17	2.8845e-16
ENSMAUG00000001715	Pccb	1918835	1985964	101827757	propionyl-CoA carboxylase subunit beta [Source:NCBI gene;Acc:101827757]	protein_coding			Pccb	101827757	ENSG00000114054	PCCB	5096	1145.82	-0.202501	0.128176	-1.57987	0.114136	0.178897
ENSMAUG00000001716	Zfyve16	20945939	20992347	101834422	zinc finger FYVE-type containing 16 [Source:NCBI gene;Acc:101834422]	protein_coding								1076.94	0.0615221	0.204752	0.300471	0.763818	0.82701
ENSMAUG00000001720	Use1	1015796	1017988		unconventional SNARE in the ER 1 homolog (S. cerevisiae) [Source:MGI Symbol;Acc:MGI:1914273]	protein_coding			Use1		ENSG00000053501	USE1	55850	3110.12	-0.170751	0.175263	-0.974256	0.329929	0.432511
ENSMAUG00000001722	GET1-SH3BGR	1881145	1903554		SH3-binding domain glutamic acid-rich protein [Source:MGI Symbol;Acc:MGI:1354740]	protein_coding					ENSG00000285815	GET1-SH3BGR	106865373	1382.58	-1.23135	0.24273	-5.0729	3.9179e-07	2.22949e-06
ENSMAUG00000001723	Qrfp	2475603	2476001		pyroglutamylated RFamide peptide [Source:MGI Symbol;Acc:MGI:3630329]	protein_coding			Qrfp		ENSG00000188710	QRFP	347148	8.72601	-0.13898	0.573355	-0.242399	0.808471	0.861151
ENSMAUG00000001727	Terf1	11255183	11284628	101835220	telomeric repeat binding factor 1 [Source:NCBI gene;Acc:101835220]	protein_coding			Terf1	101835220	ENSG00000147601	TERF1	7013	690.139	0.409469	0.141861	2.88641	0.00389668	0.00960781
ENSMAUG00000001728	RPL35	3127630	3131198	101839601	ribosomal protein L35 [Source:NCBI gene;Acc:101839601]	protein_coding				101839601	ENSG00000136942	RPL35	11224	14523.3	0.630335	0.178724	3.52686	0.000420525	0.00131392
ENSMAUG00000001729	Ascc2	23462671	23511486		activating signal cointegrator 1 complex subunit 2 [Source:MGI Symbol;Acc:MGI:1922702]	protein_coding			Ascc2		ENSG00000100325	ASCC2	84164	2439.88	0.283164	0.118867	2.38218	0.0172103	0.0356262
ENSMAUG00000001731	Ppp2r2d	59900031	59932758	101828589	protein phosphatase 2 regulatory subunit Bdelta [Source:NCBI gene;Acc:101828589]	protein_coding			Ppp2r2d	101828589	ENSG00000175470	PPP2R2D	55844	1410.17	0.367279	0.0912216	4.02623	5.66792e-05	0.000211451
ENSMAUG00000001735	Uhmk1	18641908	18662343	101842608	U2AF homology motif kinase 1 [Source:NCBI gene;Acc:101842608]	protein_coding			Uhmk1	101842608	ENSG00000152332	UHMK1	127933	1145.29	0.334997	0.281308	1.19085	0.233711	0.325496
ENSMAUG00000001736	Slc4a10	22271425	22523327	101833143	solute carrier family 4 member 10 [Source:NCBI gene;Acc:101833143]	protein_coding			Slc4a10	101833143	ENSG00000144290	SLC4A10	57282	8.45994	-0.888443	0.829422	-1.07116	0.284098	0.383396
ENSMAUG00000001738	Klhl15	66694	107982	101826501	kelch like family member 15 [Source:NCBI gene;Acc:101826501]	protein_coding			Klhl15	101826501	ENSG00000174010	KLHL15	80311	443.278	-0.21156	0.160112	-1.32132	0.186395	0.269656
ENSMAUG00000001739	Fhl4	1651645	1652487		four and a half LIM domains 4 [Source:MGI Symbol;Acc:MGI:1338765]	protein_coding			Fhl4		ENSG00000022267	FHL1	2273	47.0033	0.136405	0.302893	0.450339	0.652466	0.737043
ENSMAUG00000001743	Fam114a1	4593835	4654325	101829434	family with sequence similarity 114 member A1 [Source:NCBI gene;Acc:101829434]	protein_coding			Fam114a1	101829434	ENSG00000197712	FAM114A1	92689	2132.48	-0.307458	0.138659	-2.21737	0.0265976	0.0518213
ENSMAUG00000001745	Rlim	1102378	1106459	101836855	ring finger protein, LIM domain interacting [Source:NCBI gene;Acc:101836855]	protein_coding			Rlim	101836855	ENSG00000131263	RLIM	51132	465.999	0.224752	0.34254	0.656135	0.511737	0.612453
ENSMAUG00000001751	PNPLA6	243618	275886			protein_coding					ENSG00000032444	PNPLA6	10908	2269.97	-0.387205	0.16173	-2.39414	0.0166592	0.0346126
ENSMAUG00000001752	Cdca8	2103311	2118824	101833880	cell division cycle associated 8 [Source:NCBI gene;Acc:101833880]	protein_coding			Cdca8	101833880	ENSG00000134690	CDCA8	55143	694.941	1.17613	0.261296	4.50115	6.75857e-06	3.03198e-05
ENSMAUG00000001754	Crnn	8308169	8310944	106021936	cornulin [Source:NCBI gene;Acc:106021936]	protein_coding			Crnn	106021936	ENSG00000143536	CRNN	49860	7.29274	0.775687	1.1635	0.666686	0.504973	0.606015
ENSMAUG00000001755	Entpd1	18630353	18748182	101840694	ectonucleoside triphosphate diphosphohydrolase 1 [Source:NCBI gene;Acc:101840694]	protein_coding			Entpd1	101840694	ENSG00000138185	ENTPD1	953	711.918	0.288592	0.398652	0.72392	0.469115	0.571674
ENSMAUG00000001759	Spag6l	9002265	9060463	101827344	sperm-associated antigen 6 [Source:NCBI gene;Acc:101827344]	protein_coding			Spag6l	101827344	ENSG00000077327	SPAG6	9576	750.584	0.245698	0.273271	0.899099	0.3686	0.471692
ENSMAUG00000001763	TES	1728461	1768154	101826393	testin LIM domain protein [Source:NCBI gene;Acc:101826393]	protein_coding				101826393	ENSG00000135269	TES	26136	3300.14	0.355674	0.212716	1.67206	0.0945126	0.152778
ENSMAUG00000001766	Gpr15lg	648129	654791	101838779	chromosome unknown C10orf99 homolog [Source:NCBI gene;Acc:101838779]	protein_coding			2610528A11Rik	101838779	ENSG00000188373	C10orf99	387695	37.9068	-0.701153	0.477774	-1.46754	0.142229	0.215341
ENSMAUG00000001769	Stard13	164613	325090	101836067	StAR related lipid transfer domain containing 13 [Source:NCBI gene;Acc:101836067]	protein_coding				101836067	ENSG00000133121	STARD13	90627	4237.46	-0.539318	0.230425	-2.34054	0.0192558	0.0392535
ENSMAUG00000001771	Gm45521	6828552	6831802		predicted gene 45521 [Source:MGI Symbol;Acc:MGI:5791357]	protein_coding			Gm45521		ENSG00000272899	ATP6V1FNB	100130705	184.731	0.261087	0.301348	0.866397	0.386273	0.489105
ENSMAUG00000001773	YWHAH	704	1234	101836874	tyrosine 3-monooxygenase/tryptophan 5-monooxygenase activation protein eta [Source:NCBI gene;Acc:101836874]	protein_coding				101836874	ENSG00000128245	YWHAH	7533	2927.39	0.61779	0.086173	7.16919	7.54452e-13	1.06814e-11
ENSMAUG00000001774	Adgra1	58907689	58945312	101826746	adhesion G protein-coupled receptor A1 [Source:NCBI gene;Acc:101826746]	protein_coding			Adgra1	101826746	ENSG00000197177	ADGRA1	84435	13.9462	-0.430407	0.621035	-0.693048	0.488279	0.590431
ENSMAUG00000001775	Bmp4	1383026	1386444	101828063	bone morphogenetic protein 4 [Source:NCBI gene;Acc:101828063]	protein_coding			Bmp4	101828063	ENSG00000125378	BMP4	652	4918.61	-1.19339	0.16018	-7.45032	9.31128e-14	1.52019e-12
ENSMAUG00000001776	TEX19	703545	704537	101832786	testis-expressed protein 19.2 [Source:NCBI gene;Acc:101832786]	protein_coding				101832786	ENSG00000182459	TEX19	400629	6.29813	0.115891	0.633597	0.182909	0.854869	0.896942
ENSMAUG00000001778	Gfer	2369295	2371657	101827870	growth factor, augmenter of liver regeneration [Source:NCBI gene;Acc:101827870]	protein_coding			Gfer	101827870	ENSG00000127554	GFER	2671	1426.87	0.243819	0.126207	1.9319	0.0533723	0.0943638
ENSMAUG00000001783	PCP4	1582102	1642096	101844919	Purkinje cell protein 4 [Source:NCBI gene;Acc:101844919]	protein_coding				101844919	ENSG00000183036	PCP4	5121	49.1112	-0.516911	0.696516	-0.742137	0.458004	0.560969
ENSMAUG00000001787	Fndc3b	20220462	20437553	101826355	fibronectin type III domain containing 3B [Source:NCBI gene;Acc:101826355]	protein_coding			Fndc3b	101826355	ENSG00000075420	FNDC3B	64778	2376.32	0.00944378	0.243804	0.0387351	0.969102	0.977866
ENSMAUG00000001788	Ntrk3	3610793	3976695	101843505	neurotrophic receptor tyrosine kinase 3 [Source:NCBI gene;Acc:101843505]	protein_coding			Ntrk3	101843505	ENSG00000140538	NTRK3	4916	67.5282	-1.22885	0.365551	-3.36163	0.000774846	0.00227823
ENSMAUG00000001789	ELF4	240	3630	101841868	ETS-related transcription factor Elf-4-like [Source:NCBI gene;Acc:101841868]	protein_coding				101841868	ENSG00000102034	ELF4	2000	110.255	0.821401	0.377392	2.17652	0.0295164	0.0567191
ENSMAUG00000001790	Rad17	12923104	12952582	101837032	RAD17 checkpoint clamp loader component [Source:NCBI gene;Acc:101837032]	protein_coding			Rad17	101837032	ENSG00000152942	RAD17	5884	563.675	0.187104	0.0927798	2.01665	0.0437324	0.0795086
ENSMAUG00000001792	P2ry10	646544	647557		purinergic receptor P2Y, G-protein coupled 10 [Source:MGI Symbol;Acc:MGI:1926076]	protein_coding					ENSG00000078589	P2RY10	27334	60.83	2.44292	0.424305	5.75746	8.53873e-09	6.46448e-08
ENSMAUG00000001794	Spsb4	6738652	6826242	101832743	splA/ryanodine receptor domain and SOCS box containing 4 [Source:NCBI gene;Acc:101832743]	protein_coding			Spsb4	101832743	ENSG00000175093	SPSB4	92369	109.489	-1.39551	0.258249	-5.40375	6.52623e-08	4.22353e-07
ENSMAUG00000001797	Adap2	7173038	7202941	101843068	ArfGAP with dual PH domains 2 [Source:NCBI gene;Acc:101843068]	protein_coding			Adap2	101843068	ENSG00000184060	ADAP2	55803	562.031	0.542141	0.193809	2.7973	0.00515313	0.0123388
ENSMAUG00000001798	Capn11	9660698	9681255	101825405	calpain 11 [Source:NCBI gene;Acc:101825405]	protein_coding			Capn11	101825405	ENSG00000137225	CAPN11	11131	30.7508	-1.5827	0.47576	-3.32666	0.000878924	0.00255412
ENSMAUG00000001801	Srl	4338287	4382563		sarcalumenin [Source:MGI Symbol;Acc:MGI:2146620]	protein_coding			Srl		ENSG00000185739	SRL	6345	82.7267	-0.949621	0.322981	-2.94018	0.00328022	0.00826658
ENSMAUG00000001802	Ltk	4196029	4205086	101824119	leukocyte receptor tyrosine kinase [Source:NCBI gene;Acc:101824119]	protein_coding			Ltk	101824119	ENSG00000062524	LTK	4058	8.03955	-0.0906523	0.602593	-0.150437	0.88042	0.91617
ENSMAUG00000001803	Ift57	7486316	7539432		intraflagellar transport 57 [Source:MGI Symbol;Acc:MGI:1921166]	protein_coding			Ift57		ENSG00000114446	IFT57	55081	1333.49	-0.0127211	0.152342	-0.0835032	0.933451	0.952026
ENSMAUG00000001805	NBEAL1	18257958	18294640			protein_coding					ENSG00000144426	NBEAL1	65065	286.839	-0.416256	0.254261	-1.63712	0.101605	0.162246
ENSMAUG00000001806	Etfa	17983321	18032507		electron transferring flavoprotein, alpha polypeptide [Source:MGI Symbol;Acc:MGI:106092]	protein_coding			Etfa		ENSG00000140374	ETFA	2108	2272.84	-0.0070483	0.175554	-0.040149	0.967974	0.977548
ENSMAUG00000001807	Ly6d	2820243	2821747	101823240	lymphocyte antigen 6 family member D [Source:NCBI gene;Acc:101823240]	protein_coding			Ly6d	101823240	ENSG00000167656	LY6D	8581	1529.51	-0.215876	0.311115	-0.69388	0.487758	0.589994
ENSMAUG00000001810	Scg2	237461	242712	101829203	secretogranin II [Source:NCBI gene;Acc:101829203]	protein_coding			Scg2	101829203	ENSG00000171951	SCG2	7857	45.6372	-0.822225	1.00228	-0.820358	0.412012	0.514884
ENSMAUG00000001811	MARCHF5	21751464	21772633	101838169	membrane associated ring-CH-type finger 5 [Source:NCBI gene;Acc:101838169]	protein_coding				101838169	ENSG00000198060	MARCHF5	54708	1551.7	0.24855	0.0985028	2.52328	0.0116267	0.0252105
ENSMAUG00000001812	Uhrf1bp1	1057956	1090730	101842566	UHRF1 binding protein 1 [Source:NCBI gene;Acc:101842566]	protein_coding			Uhrf1bp1	101842566	ENSG00000065060	UHRF1BP1	54887	367.39	0.307873	0.295205	1.04291	0.296988	0.397516
ENSMAUG00000001813	Ccdc149	2095205	2185137		coiled-coil domain containing 149 [Source:MGI Symbol;Acc:MGI:2685293]	protein_coding			Ccdc149		ENSG00000181982	CCDC149	91050	272.808	-0.405998	0.225835	-1.79776	0.0722148	0.121723
ENSMAUG00000001814	SLC2A5	6336826	6349242			protein_coding					ENSG00000142583	SLC2A5	6518	42.5892	0.816067	0.228362	3.57357	0.000352146	0.00111591
ENSMAUG00000001816	Lrch1	14251190	14428118	101832886	leucine rich repeats and calponin homology domain containing 1 [Source:NCBI gene;Acc:101832886]	protein_coding			Lrch1	101832886	ENSG00000136141	LRCH1	23143	1579.93	-0.355756	0.24877	-1.43006	0.1527	0.228576
ENSMAUG00000001821	Abhd8	75400	80528	101836954	abhydrolase domain containing 8 [Source:NCBI gene;Acc:101836954]	protein_coding			Abhd8	101836954	ENSG00000127220	ABHD8	79575	2077.61	-0.640866	0.155723	-4.11542	3.86478e-05	0.000149372
ENSMAUG00000001822	Fuom	58702095	58707589	101824220	fucose mutarotase [Source:NCBI gene;Acc:101824220]	protein_coding			Fuom	101824220	ENSG00000148803	FUOM	282969	178.415	0.465212	0.259327	1.79392	0.0728255	0.122541
ENSMAUG00000001823	Sod3	5108	5845	101843571	superoxide dismutase 3 [Source:NCBI gene;Acc:101843571]	protein_coding			Sod3	101843571	ENSG00000109610	SOD3	6649	535.295	-1.58712	0.23416	-6.77795	1.2189e-11	1.45183e-10
ENSMAUG00000001824	Cybc1	597378	605059	101831565	chromosome unknown C17orf62 homolog [Source:NCBI gene;Acc:101831565]	protein_coding			Cybc1	101831565	ENSG00000178927	CYBC1	79415	2787.89	0.789734	0.0943193	8.37298	5.61785e-17	1.41504e-15
ENSMAUG00000001827	Dad1	847309	868558	101827723	defender against cell death 1 [Source:NCBI gene;Acc:101827723]	protein_coding			Dad1	101827723	ENSG00000129562	DAD1	1603	5113.52	0.216909	0.160356	1.35267	0.176162	0.257563
ENSMAUG00000001828	Pde7a	21579852	21672454	101823440	phosphodiesterase 7A [Source:NCBI gene;Acc:101823440]	protein_coding			Pde7a	101823440	ENSG00000205268	PDE7A	5150	2127.25	0.520979	0.151323	3.44282	0.000575679	0.00174488
ENSMAUG00000001830	MTMR3	23295117	23299889			protein_coding					ENSG00000100330	MTMR3	8897	834.641	-0.326009	0.117954	-2.76386	0.00571221	0.0134917
ENSMAUG00000001831	Igf2bp3	633692	766236	101840982	insulin like growth factor 2 mRNA binding protein 3 [Source:NCBI gene;Acc:101840982]	protein_coding			Igf2bp3	101840982	ENSG00000136231	IGF2BP3	10643	8.01211	-0.195773	0.511867	-0.38247	0.702113	0.77801
ENSMAUG00000001833	2210016F16Rik	4597820	4605522	101838508	chromosome unknown C9orf64 homolog [Source:NCBI gene;Acc:101838508]	protein_coding			2210016F16Rik	101838508	ENSG00000165118	C9orf64	84267	1049.52	-0.220958	0.135434	-1.63148	0.102789	0.163888
ENSMAUG00000001834	Phf21b	6844024	6911522	101825896	PHD finger protein 21B [Source:NCBI gene;Acc:101825896]	protein_coding			Phf21b	101825896	ENSG00000056487	PHF21B	112885	21.0689	-0.149993	0.336035	-0.44636	0.655337	0.739605
ENSMAUG00000001835	Ppm1l	404114	673447	101842920	protein phosphatase, Mg2+/Mn2+ dependent 1L [Source:NCBI gene;Acc:101842920]	protein_coding			Ppm1l	101842920	ENSG00000163590	PPM1L	151742	142.554	-0.888428	0.484318	-1.83439	0.0665963	0.113792
ENSMAUG00000001836	Tafazzin	248616	256007	101827468	tafazzin [Source:NCBI gene;Acc:101827468]	protein_coding			Taz	101827468	ENSG00000102125	TAFAZZIN	6901	670.606	-0.00409981	0.132675	-0.0309012	0.975348	0.982159
ENSMAUG00000001837	Ston1	10108833	10126061	106020716	stonin 1 [Source:NCBI gene;Acc:106020716]	protein_coding								901.941	-1.14328	0.288272	-3.96599	7.30922e-05	0.000265938
ENSMAUG00000001838	Lingo2	2732152	2733972	110339202	leucine rich repeat and Ig domain containing 2 [Source:NCBI gene;Acc:110339202]	protein_coding			Lingo2	110339202	ENSG00000174482	LINGO2	158038	1.75701	-4.95677	3.3099	-1.49756	0.134248	0.205088
ENSMAUG00000001839	Parp10	874598	877794		poly (ADP-ribose) polymerase family, member 10 [Source:MGI Symbol;Acc:MGI:3712326]	protein_coding			Parp10		ENSG00000178685	PARP10	84875	3502.37	0.620466	0.159504	3.88997	0.000100257	0.000355713
ENSMAUG00000001840	Tpgs1	2501947	2509542	101842730	tubulin polyglutamylase complex subunit 1 [Source:NCBI gene;Acc:101842730]	protein_coding			Tpgs1	101842730	ENSG00000141933	TPGS1	91978	2850.56	0.056218	0.178872	0.314292	0.753299	0.818997
ENSMAUG00000001841	Slc35e2	659554	675142		solute carrier family 35, member E2 [Source:MGI Symbol;Acc:MGI:2444240]	protein_coding			Slc35e2		ENSG00000189339	SLC35E2B	728661	73.3905	-0.203728	0.376329	-0.541357	0.588262	0.680721
ENSMAUG00000001849	Khnyn	2534302	2541990	101842304	KH and NYN domain containing [Source:NCBI gene;Acc:101842304]	protein_coding			Khnyn	101842304	ENSG00000100441	KHNYN	23351	969.294	-0.357128	0.186408	-1.91585	0.0553844	0.0973712
ENSMAUG00000001850	Samd12	773704	1226799	101834183	sterile alpha motif domain containing 12 [Source:NCBI gene;Acc:101834183]	protein_coding			Samd12	101834183	ENSG00000177570	SAMD12	401474	149.726	-0.191159	0.19192	-0.996034	0.319233	0.421046
ENSMAUG00000001852	Nol3	548160	552643	101837879	nucleolar protein 3 [Source:NCBI gene;Acc:101837879]	protein_coding			Nol3	101837879	ENSG00000140939	NOL3	8996	739.943	-0.25853	0.207385	-1.24662	0.212538	0.300851
ENSMAUG00000001857	Snf8	8386484	8408232	101827506	SNF8 subunit of ESCRT-II [Source:NCBI gene;Acc:101827506]	protein_coding			Snf8	101827506	ENSG00000159210	SNF8	11267	3207.78	0.419063	0.166927	2.51045	0.0120576	0.0260145
ENSMAUG00000001858	Capg	23243	38234	101825334	capping actin protein, gelsolin like [Source:NCBI gene;Acc:101825334]	protein_coding			Capg	101825334	ENSG00000042493	CAPG	822	8199.82	0.674938	0.232613	2.90155	0.00371322	0.0092126
ENSMAUG00000001866	Mafg	1182671	1190906	101837054	MAF bZIP transcription factor G [Source:NCBI gene;Acc:101837054]	protein_coding			Mafg	101837054	ENSG00000197063	MAFG	4097	3907.29	0.0693047	0.0786204	0.88151	0.378042	0.481305
ENSMAUG00000001868	Syt14	2081663	2191261	101836748	synaptotagmin 14 [Source:NCBI gene;Acc:101836748]	protein_coding			Syt14	101836748	ENSG00000143469	SYT14	255928	5.58533	0.676675	0.601523	1.12494	0.260616	0.357018
ENSMAUG00000001869	Gtf2a1	23908800	23925743	101834968	general transcription factor IIA subunit 1 [Source:NCBI gene;Acc:101834968]	protein_coding			Gtf2a1	101834968	ENSG00000165417	GTF2A1	2957	595.189	0.835249	0.173454	4.81539	1.46912e-06	7.51416e-06
ENSMAUG00000001870	Mcat	5643476	5651983	101823787	malonyl-CoA-acyl carrier protein transacylase [Source:NCBI gene;Acc:101823787]	protein_coding			Mcat	101823787	ENSG00000100294	MCAT	27349	1588.05	0.295494	0.115696	2.55405	0.0106478	0.0233358
ENSMAUG00000001871	Cop1	8149991	8270947	101840804	COP1 E3 ubiquitin ligase [Source:NCBI gene;Acc:101840804]	protein_coding			Cop1	101840804	ENSG00000143207	COP1	64326	3025.1	-0.073189	0.0991294	-0.738317	0.460322	0.563386
ENSMAUG00000001872	Fn1	7125096	7191636	101826613	fibronectin 1 [Source:NCBI gene;Acc:101826613]	protein_coding			Fn1	101826613	ENSG00000115414	FN1	2335	33431.1	0.178917	0.276956	0.646012	0.518272	0.618011
ENSMAUG00000001873	Fech	9314347	9344552	101833515	ferrochelatase [Source:NCBI gene;Acc:101833515]	protein_coding			Fech	101833515	ENSG00000066926	FECH	2235	1335.23	0.251974	0.187687	1.34252	0.179426	0.261271
ENSMAUG00000001882	HNRNPH2	7	5303	101832174	heterogeneous nuclear ribonucleoprotein H2 [Source:NCBI gene;Acc:101832174]	protein_coding				101832174	ENSG00000126945	HNRNPH2	3188	3820	0.157868	0.126097	1.25196	0.210584	0.298717
ENSMAUG00000001883	Dsel	1818482	1825090	101822676	dermatan sulfate epimerase like [Source:NCBI gene;Acc:101822676]	protein_coding			Dsel	101822676	ENSG00000171451	DSEL	92126	321.242	0.0673415	0.164517	0.409328	0.682299	0.761677
ENSMAUG00000001884	Mrpl34	72945	73678	101836680	mitochondrial ribosomal protein L34 [Source:NCBI gene;Acc:101836680]	protein_coding			Mrpl34	101836680	ENSG00000130312	MRPL34	64981	1713.9	0.0803945	0.193704	0.415038	0.678114	0.758099
ENSMAUG00000001886	E330021D16Rik	955	2076		RIKEN cDNA E330021D16 gene [Source:MGI Symbol;Acc:MGI:2141773]	protein_coding								286.512	-0.777604	0.171875	-4.52423	6.06152e-06	2.74946e-05
ENSMAUG00000001894	Npas1	1244458	1266527	101825713	neuronal PAS domain protein 1 [Source:NCBI gene;Acc:101825713]	protein_coding			Npas1	101825713	ENSG00000130751	NPAS1	4861	238.755	-0.482781	0.174019	-2.7743	0.00553206	0.0131105
ENSMAUG00000001896	Sord	1821622	1854021	101843575	sorbitol dehydrogenase [Source:NCBI gene;Acc:101843575]	protein_coding			Sord	101843575	ENSG00000140263	SORD	6652	692.572	-0.942934	0.163253	-5.7759	7.65409e-09	5.83679e-08
ENSMAUG00000001897	Lmntd2	57731692	57736242	101838442	lamin tail domain containing 2 [Source:NCBI gene;Acc:101838442]	protein_coding			Lmntd2	101838442	ENSG00000185522	LMNTD2	256329	24.6673	0.243004	0.366219	0.663549	0.506979	0.607869
ENSMAUG00000001898	Ppm1j	5394376	5399218	101837608	protein phosphatase, Mg2+/Mn2+ dependent 1J [Source:NCBI gene;Acc:101837608]	protein_coding			Ppm1j	101837608	ENSG00000155367	PPM1J	333926	285.563	0.210906	0.244968	0.860954	0.389263	0.491719
ENSMAUG00000001903	ACTG1	1478647	1479434	101839375	actin gamma 1 [Source:NCBI gene;Acc:101839375]	protein_coding				101839375	ENSG00000184009	ACTG1	71	27280	0.354481	0.0888234	3.99085	6.58362e-05	0.00024181
ENSMAUG00000001906	Zfp428	3183	3716	101832702	zinc finger protein 428 [Source:NCBI gene;Acc:101832702]	protein_coding			Zfp428	101832702	ENSG00000131116	ZNF428	126299	644.925	-0.307216	0.224975	-1.36556	0.172079	0.252742
ENSMAUG00000001907	Yeats2	10693036	10776355		YEATS domain containing 2 [Source:MGI Symbol;Acc:MGI:2447762]	protein_coding			Yeats2		ENSG00000163872	YEATS2	55689	795.743	0.0482692	0.177621	0.271753	0.785812	0.843559
ENSMAUG00000001914	SEC14L1	4664849	4705909	101829966	SEC14 like lipid binding 1 [Source:NCBI gene;Acc:101829966]	protein_coding				101829966	ENSG00000129657	SEC14L1	6397	4631.01	-0.124317	0.121149	-1.02614	0.304824	0.406155
ENSMAUG00000001915	Plpp6	29796696	29797568	101833200	phospholipid phosphatase 6 [Source:NCBI gene;Acc:101833200]	protein_coding			Plpp6	101833200	ENSG00000205808	PLPP6	403313	498.996	0.169932	0.209081	0.812754	0.416359	0.51939
ENSMAUG00000001918	Col4a6	435498	724550	101840042	collagen type IV alpha 6 chain [Source:NCBI gene;Acc:101840042]	protein_coding			Col4a6	101840042	ENSG00000197565	COL4A6	1288	1109.26	-1.29045	0.402283	-3.20781	0.00133749	0.0037213
ENSMAUG00000001919	Atp6v0d2	23808060	23847639	101823171	ATPase H+ transporting V0 subunit d2 [Source:NCBI gene;Acc:101823171]	protein_coding			Atp6v0d2	101823171	ENSG00000147614	ATP6V0D2	245972	20.0018	0.896667	0.50402	1.77903	0.0752347	0.125933
ENSMAUG00000001920	Qki	662874	757758		quaking [Source:MGI Symbol;Acc:MGI:97837]	protein_coding			Qk		ENSG00000112531	QKI	9444	1666.54	-0.486059	0.470113	-1.03392	0.301174	0.402093
ENSMAUG00000001928	Scgn	28060990	28095000	101823251	secretagogin, EF-hand calcium binding protein [Source:NCBI gene;Acc:101823251]	protein_coding			Scgn	101823251	ENSG00000079689	SCGN	10590	436.926	-0.754692	0.311937	-2.41937	0.0155473	0.0325552
ENSMAUG00000001929	Ap1s2	6771280	6794023	101825061	adaptor related protein complex 1 subunit sigma 2 [Source:NCBI gene;Acc:101825061]	protein_coding			Ap1s2	101825061	ENSG00000182287	AP1S2	8905	595.83	0.929697	0.301221	3.08643	0.00202577	0.00539244
ENSMAUG00000001931	Loxl3	10863131	10879759	101833175	lysyl oxidase like 3 [Source:NCBI gene;Acc:101833175]	protein_coding			Loxl3	101833175	ENSG00000115318	LOXL3	84695	1141.07	-0.287639	0.193501	-1.4865	0.137146	0.208951
ENSMAUG00000001932	Plac9	1392623	1416532	101829217	placenta associated 9 [Source:NCBI gene;Acc:101829217]	protein_coding			Plac9a	101829217	ENSG00000189129	PLAC9	219348	1935.44	-1.6025	0.302323	-5.30061	1.15419e-07	7.14568e-07
ENSMAUG00000001936	Inppl1	12561314	12574991	101841189	inositol polyphosphate phosphatase like 1 [Source:NCBI gene;Acc:101841189]	protein_coding			Inppl1	101841189	ENSG00000165458	INPPL1	3636	3915.78	0.352465	0.0748382	4.70969	2.48088e-06	1.2076e-05
ENSMAUG00000001937	Id4	4739175	4744103	101838719	inhibitor of DNA binding 4, HLH protein [Source:NCBI gene;Acc:101838719]	protein_coding			Id4	101838719	ENSG00000172201	ID4	3400	1524.45	-1.18896	0.235658	-5.04529	4.52827e-07	2.54921e-06
ENSMAUG00000001938	Trim10	423616	433817	101843828	tripartite motif containing 10 [Source:NCBI gene;Acc:101843828]	protein_coding			Trim10	101843828	ENSG00000204613	TRIM10	10107	10.2904	1.37154	0.574139	2.38887	0.0169003	0.0350492
ENSMAUG00000001943	Pde9a	1114960	1208174		phosphodiesterase 9A [Source:MGI Symbol;Acc:MGI:1277179]	protein_coding			Pde9a		ENSG00000160191	PDE9A	5152	900.142	-0.873271	0.210307	-4.15236	3.29062e-05	0.000128805
ENSMAUG00000001944	Ccdc81	363460	391669	101837433	coiled-coil domain containing 81 [Source:NCBI gene;Acc:101837433]	protein_coding			Ccdc81	101837433	ENSG00000149201	CCDC81	60494	278.008	0.0225062	0.375915	0.0598704	0.952259	0.965917
ENSMAUG00000001946	Polr1d	4174921	4210334	101841925	RNA polymerase I and III subunit D [Source:NCBI gene;Acc:101841925]	protein_coding			Polr1d	101841925	ENSG00000186184	POLR1D	51082	3130.56	0.459532	0.165182	2.78198	0.00540287	0.0128581
ENSMAUG00000001948	SH3PXD2B	172646	235237			protein_coding					ENSG00000174705	SH3PXD2B	285590	46.0206	0.739584	0.454866	1.62594	0.103963	0.165455
ENSMAUG00000001949	Stk32c	59595813	59675428	101827800	serine/threonine kinase 32C [Source:NCBI gene;Acc:101827800]	protein_coding			Stk32c	101827800	ENSG00000165752	STK32C	282974	39.9936	0.418806	0.316101	1.32491	0.185199	0.268191
ENSMAUG00000001954	Lrrc45	1090207	1098481	101835575	leucine rich repeat containing 45 [Source:NCBI gene;Acc:101835575]	protein_coding			Lrrc45	101835575	ENSG00000169683	LRRC45	201255	2819.47	-0.0270788	0.207404	-0.130561	0.896123	0.926121
ENSMAUG00000001955	Vps8	18501115	18655092	101828804	VPS8 subunit of CORVET complex [Source:NCBI gene;Acc:101828804]	protein_coding			Vps8	101828804	ENSG00000156931	VPS8	23355	2770.41	-0.363631	0.129279	-2.81276	0.00491179	0.0118272
ENSMAUG00000001957	Deup1	1519998	1572545	101826836	deuterosome assembly protein 1 [Source:NCBI gene;Acc:101826836]	protein_coding			Deup1	101826836	ENSG00000165325	DEUP1	159989	73.1164	1.29628	0.379346	3.41713	0.000632843	0.00190293
ENSMAUG00000001969	Nek3	275628	300745	101839712	NIMA related kinase 3 [Source:NCBI gene;Acc:101839712]	protein_coding			Nek3	101839712	ENSG00000136098	NEK3	4752	284.238	0.0474606	0.132238	0.358904	0.719667	0.792284
ENSMAUG00000001970	Prokr1	4178415	4187858	101829334	prokineticin receptor 1 [Source:NCBI gene;Acc:101829334]	protein_coding								91.567	-0.31978	0.333399	-0.959151	0.337483	0.440375
ENSMAUG00000001971	Calca	4458308	4462789	101831320	calcitonin related polypeptide alpha [Source:NCBI gene;Acc:101831320]	protein_coding			Calca	101831320	ENSG00000110680	CALCA	796	117.893	-0.945314	0.357839	-2.64173	0.00824838	0.0186524
ENSMAUG00000001973	Bbs7	11619510	11656082		Bardet-Biedl syndrome 7 (human) [Source:MGI Symbol;Acc:MGI:1918742]	protein_coding			Bbs7		ENSG00000138686	BBS7	55212	234.911	-0.0070251	0.133899	-0.0524657	0.958158	0.970495
ENSMAUG00000001981	Frmpd1	4953565	5015404	101844681	FERM and PDZ domain containing 1 [Source:NCBI gene;Acc:101844681]	protein_coding			Frmpd1	101844681	ENSG00000070601	FRMPD1	22844	309.39	-0.327923	0.194489	-1.68608	0.091781	0.1491
ENSMAUG00000001984	Stxbp5l	3321723	3572048	101823102	syntaxin binding protein 5 like [Source:NCBI gene;Acc:101823102]	protein_coding			Stxbp5l	101823102	ENSG00000145087	STXBP5L	9515	30.4674	-0.503629	0.875054	-0.575541	0.564926	0.659664
ENSMAUG00000001985	Mapk1ip1	59932923	59945144	101831172	MAPK-interacting and spindle-stabilizing protein-like [Source:NCBI gene;Acc:101831172]	protein_coding			Mapk1ip1	101831172	ENSG00000168175	MAPK1IP1L	93487	184.635	-0.142154	0.113614	-1.2512	0.210862	0.299024
ENSMAUG00000001986	Zmat3	15741314	15764650	101843934	zinc finger matrin-type 3 [Source:NCBI gene;Acc:101843934]	protein_coding			Zmat3	101843934	ENSG00000172667	ZMAT3	64393	257.151	1.04491	0.172479	6.05819	1.37663e-09	1.18909e-08
ENSMAUG00000001987	Arl6ip6	13550098	13567760	101823802	ADP ribosylation factor like GTPase 6 interacting protein 6 [Source:NCBI gene;Acc:101823802]	protein_coding			Arl6ip6	101823802	ENSG00000177917	ARL6IP6	151188	455.076	0.441994	0.155566	2.84121	0.00449431	0.0109076
ENSMAUG00000001988	Sowaha	23482447	23484105	101844797	sosondowah ankyrin repeat domain family member A [Source:NCBI gene;Acc:101844797]	protein_coding			Sowaha	101844797	ENSG00000198944	SOWAHA	134548	103.857	-0.573505	0.240356	-2.38606	0.0170298	0.0352928
ENSMAUG00000001989	Skp2	6527325	6549398	101837348	S-phase kinase associated protein 2 [Source:NCBI gene;Acc:101837348]	protein_coding			Skp2	101837348	ENSG00000145604	SKP2	6502	39.6142	1.17488	0.362774	3.23859	0.00120121	0.00337017
ENSMAUG00000001990	Tfec	1964201	2000098	101826652	transcription factor EC [Source:NCBI gene;Acc:101826652]	protein_coding			Tfec	101826652	ENSG00000105967	TFEC	22797	436.465	2.07077	0.228327	9.06933	1.19754e-19	4.69756e-18
ENSMAUG00000001991	ZIK1	39	1184	101826081	zinc finger protein interacting with ribonucleoprotein K-like [Source:NCBI gene;Acc:101826081]	protein_coding				101826081	ENSG00000171649	ZIK1	284307	54.8504	-0.681201	0.473812	-1.4377	0.150518	0.225793
ENSMAUG00000002004	Etv3	4098487	4110229	101842813	ETS translocation variant 3 [Source:NCBI gene;Acc:101842813]	protein_coding			Etv3	101842813	ENSG00000117036	ETV3	2117	548.478	-0.117908	0.428277	-0.275307	0.783081	0.841364
ENSMAUG00000002005	Gpatch3	6768536	6777403	101828043	G-patch domain containing 3 [Source:NCBI gene;Acc:101828043]	protein_coding			Gpatch3	101828043	ENSG00000198746	GPATCH3	63906	760.931	0.321362	0.146743	2.18996	0.0285273	0.0551356
ENSMAUG00000002006	Mrpl12	1340834	1345600	101838573	mitochondrial ribosomal protein L12 [Source:NCBI gene;Acc:101838573]	protein_coding			Mrpl12	101838573	ENSG00000262814	MRPL12	6182	2270.81	0.670458	0.170278	3.93742	8.23608e-05	0.000297065
ENSMAUG00000002007	Rps6ka2	1338284	1463173	101837095	ribosomal protein S6 kinase A2 [Source:NCBI gene;Acc:101837095]	protein_coding			Rps6ka2	101837095	ENSG00000071242	RPS6KA2	6196	1832.32	-0.800254	0.123662	-6.47131	9.71537e-11	1.00714e-09
ENSMAUG00000002008	Tmem273	4822576	4852044	101843334	transmembrane protein 273 [Source:NCBI gene;Acc:101843334]	protein_coding			Tmem273	101843334	ENSG00000204161	TMEM273	170371	360.141	-0.0317674	0.136129	-0.233362	0.81548	0.865804
ENSMAUG00000002009	YTHDF2	915	3550		YTH N6-methyladenosine RNA binding protein 2 [Source:MGI Symbol;Acc:MGI:2444233]	protein_coding					ENSG00000198492	YTHDF2	51441	836.745	0.212845	0.0916416	2.32258	0.0202015	0.040909
ENSMAUG00000002011	Selenof	3177628	3213025	101823413	selenoprotein F [Source:NCBI gene;Acc:101823413]	protein_coding			Selenof	101823413	ENSG00000183291	SELENOF	9403	8262.64	-0.15569	0.089809	-1.73357	0.0829947	0.136775
ENSMAUG00000002013	Hdac5	18666637	18703763	101838211	histone deacetylase 5 [Source:NCBI gene;Acc:101838211]	protein_coding			Hdac5	101838211	ENSG00000108840	HDAC5	10014	8201.87	-0.757757	0.1486	-5.09932	3.40882e-07	1.96104e-06
ENSMAUG00000002014	PRR15L	4559	4861	101839718	proline rich 15 like [Source:NCBI gene;Acc:101839718]	protein_coding				101839718	ENSG00000167183	PRR15L	79170	1222.02	0.356934	0.185317	1.92607	0.0540955	0.0954818
ENSMAUG00000002015	Pole4	10492764	10498333	101831245	DNA polymerase epsilon 4, accessory subunit [Source:NCBI gene;Acc:101831245]	protein_coding			Pole4	101831245	ENSG00000115350	POLE4	56655	958.213	0.814304	0.119398	6.82008	9.09886e-12	1.10524e-10
ENSMAUG00000002016	Artn	3360502	3364048	101832755	artemin [Source:NCBI gene;Acc:101832755]	protein_coding			Artn	101832755	ENSG00000117407	ARTN	9048	18.7304	0.368733	0.503156	0.73284	0.463656	0.566477
ENSMAUG00000002017	ZNF236	31702191	31710824			protein_coding					ENSG00000130856	ZNF236	7776	11.0736	-0.564908	0.650896	-0.867894	0.385452	0.488457
ENSMAUG00000002019	Tlcd1	9278519	9280168	101831774	TLC domain containing 1 [Source:NCBI gene;Acc:101831774]	protein_coding			Tlcd1	101831774	ENSG00000160606	TLCD1	116238	585.358	-0.533909	0.260175	-2.05211	0.0401587	0.0739342
ENSMAUG00000002020	Mmel1	1426467	1453042	101840197	membrane metalloendopeptidase like 1 [Source:NCBI gene;Acc:101840197]	protein_coding			Mmel1	101840197	ENSG00000142606	MMEL1	79258	8.30711	-2.2744	0.753268	-3.01937	0.00253298	0.00657145
ENSMAUG00000002021	Fxr2	7495047	7518355	101833135	FMR1 autosomal homolog 2 [Source:NCBI gene;Acc:101833135]	protein_coding			Fxr2	101833135	ENSG00000129245	FXR2	9513	5257.5	-0.422164	0.092452	-4.56631	4.96396e-06	2.28687e-05
ENSMAUG00000002022	Clec4g	423653	427650	101836325	C-type lectin domain family 4 member G [Source:NCBI gene;Acc:101836325]	protein_coding			Clec4g	101836325	ENSG00000182566	CLEC4G	339390	32.6295	1.96444	0.48481	4.05198	5.0785e-05	0.00019111
ENSMAUG00000002027	Pla2r1	20678986	20799613	101831037	phospholipase A2 receptor 1 [Source:NCBI gene;Acc:101831037]	protein_coding			Pla2r1	101831037	ENSG00000153246	PLA2R1	22925	231.905	1.63794	0.487619	3.35907	0.000782064	0.00229541
ENSMAUG00000002029	Zranb3	3588485	3730859	101844944	zinc finger RANBP2-type containing 3 [Source:NCBI gene;Acc:101844944]	protein_coding			Zranb3	101844944	ENSG00000121988	ZRANB3	84083	278.434	0.157592	0.123608	1.27493	0.202334	0.288852
ENSMAUG00000002030	Siah2	2982766	3007421	101835860	siah E3 ubiquitin protein ligase 2 [Source:NCBI gene;Acc:101835860]	protein_coding			Siah2	101835860	ENSG00000181788	SIAH2	6478	549.544	0.21984	0.0941031	2.33616	0.0194831	0.0396454
ENSMAUG00000002031	Atg4b	10487185	10517205	101832470	autophagy related 4B cysteine peptidase [Source:NCBI gene;Acc:101832470]	protein_coding			Atg4b	101832470	ENSG00000168397	ATG4B	23192	2534.25	-0.106326	0.0801873	-1.32597	0.184849	0.26779
ENSMAUG00000002032	Polb	238953	264887	101834160	DNA polymerase beta [Source:NCBI gene;Acc:101834160]	protein_coding			Polb	101834160	ENSG00000070501	POLB	5423	811.814	0.163715	0.111734	1.46523	0.142859	0.216155
ENSMAUG00000002034	Hrh4	22349237	22381457	101836079	histamine receptor H4 [Source:NCBI gene;Acc:101836079]	protein_coding			Hrh4	101836079	ENSG00000134489	HRH4	59340	7.35512	-1.36843	0.681775	-2.00716	0.0447331	0.0810874
ENSMAUG00000002035	Tmc4	3134413	3148884	101825786	transmembrane channel like 4 [Source:NCBI gene;Acc:101825786]	protein_coding			Tmc4	101825786	ENSG00000167608	TMC4	147798	4907.09	-0.438189	0.164805	-2.65884	0.007841	0.0178436
ENSMAUG00000002036	Paox	58674277	58682015	101823694	polyamine oxidase [Source:NCBI gene;Acc:101823694]	protein_coding								949.567	0.0190277	0.106527	0.178619	0.858237	0.899129
ENSMAUG00000002037	VMA21	543855	552712	101823874	vacuolar ATPase assembly factor VMA21 [Source:NCBI gene;Acc:101823874]	protein_coding				101823874	ENSG00000160131	VMA21	203547	2053.06	0.245143	0.0784281	3.1257	0.00177384	0.00479743
ENSMAUG00000002039	Hps6	13246737	13249157	101827711	HPS6 biogenesis of lysosomal organelles complex 2 subunit 3 [Source:NCBI gene;Acc:101827711]	protein_coding			Hps6	101827711	ENSG00000166189	HPS6	79803	1702.21	-0.235546	0.134168	-1.75561	0.079155	0.131552
ENSMAUG00000002040	Pigm	9486604	9487875	101829098	phosphatidylinositol glycan anchor biosynthesis class M [Source:NCBI gene;Acc:101829098]	protein_coding			Pigm	101829098	ENSG00000143315	PIGM	93183	359.732	0.16643	0.142591	1.16718	0.243138	0.336332
ENSMAUG00000002041	Uqcc4	1839493	1841590	101844950	chromosome unknown C16orf91 homolog [Source:NCBI gene;Acc:101844950]	protein_coding			BC003965	101844950	ENSG00000174109	C16orf91	283951	1065.31	0.162682	0.134142	1.21275	0.225224	0.31589
ENSMAUG00000002042	App	12095049	12311767	101836288	amyloid beta precursor protein [Source:NCBI gene;Acc:101836288]	protein_coding			App	101836288	ENSG00000142192	APP	351	36742.1	-0.866905	0.23588	-3.67519	0.000237669	0.000779859
ENSMAUG00000002043	Phf1	175258	179169	101836938	PHD finger protein 1 [Source:NCBI gene;Acc:101836938]	protein_coding			Phf1	101836938	ENSG00000112511	PHF1	5252	7934.74	-0.898287	0.184466	-4.86965	1.11795e-06	5.84606e-06
ENSMAUG00000002044	Ropn1l	42488160	42497164	101840059	rhophilin associated tail protein 1 like [Source:NCBI gene;Acc:101840059]	protein_coding			Ropn1l	101840059	ENSG00000145491	ROPN1L	83853	570.702	0.187531	0.30224	0.62047	0.534948	0.633684
ENSMAUG00000002045	Cenpv	14411692	14428605		centromere protein V [Source:MGI Symbol;Acc:MGI:1920389]	protein_coding			Cenpv		ENSG00000166582	CENPV	201161	465.174	-0.703757	0.182063	-3.86546	0.000110878	0.000389729
ENSMAUG00000002047	Ttpal	2712582	2730611	101828950	alpha tocopherol transfer protein like [Source:NCBI gene;Acc:101828950]	protein_coding			Ttpal	101828950	ENSG00000124120	TTPAL	79183	697.307	0.386575	0.0857862	4.50627	6.59778e-06	2.97072e-05
ENSMAUG00000002050	Kcnt1	1440775	1496706	101842826	potassium sodium-activated channel subfamily T member 1 [Source:NCBI gene;Acc:101842826]	protein_coding			Kcnt1	101842826	ENSG00000107147	KCNT1	57582	4.78755	-1.4169	1.52874	-0.926839	0.35401	0.457118
ENSMAUG00000002052	Dennd4c	1302436	1396001	101844922	DENN domain containing 4C [Source:NCBI gene;Acc:101844922]	protein_coding			Dennd4c	101844922	ENSG00000137145	DENND4C	55667	1597.5	0.0228133	0.159765	0.142793	0.886453	0.919716
ENSMAUG00000002058	Hoxa5	565445	568328	101828597	homeobox A5 [Source:NCBI gene;Acc:101828597]	protein_coding			Hoxa5	101828597	ENSG00000106004	HOXA5	3202	2806.35	-1.55657	0.21912	-7.10372	1.21443e-12	1.68055e-11
ENSMAUG00000002060	Ajap1	2897944	3013807	101843152	adherens junctions associated protein 1 [Source:NCBI gene;Acc:101843152]	protein_coding			Ajap1	101843152	ENSG00000196581	AJAP1	55966	92.1756	-0.251977	0.664983	-0.378922	0.704746	0.780281
ENSMAUG00000002070	Gpx3	22077777	22085000	101840446	glutathione peroxidase 3 [Source:NCBI gene;Acc:101840446]	protein_coding			Gpx3	101840446	ENSG00000211445	GPX3	2878	6217.65	-2.13459	0.250424	-8.52391	1.5425e-17	4.27309e-16
ENSMAUG00000002074	Nphs1	5806370	5831320	101839599	NPHS1 adhesion molecule, nephrin [Source:NCBI gene;Acc:101839599]	protein_coding			Nphs1	101839599	ENSG00000161270	NPHS1	4868	6.15779	-0.465128	1.58755	-0.292986	0.769533	0.830996
ENSMAUG00000002082	Mfsd11	4945050	4964368		major facilitator superfamily domain containing 11 [Source:MGI Symbol;Acc:MGI:1917150]	protein_coding			Mfsd11		ENSG00000092931	MFSD11	79157	1329.34	0.148731	0.0903242	1.64663	0.0996334	0.159722
ENSMAUG00000002083	Myh15	6921926	7047740	101824177	myosin heavy chain 15 [Source:NCBI gene;Acc:101824177]	protein_coding			Myh15	101824177	ENSG00000144821	MYH15	22989	121.261	0.204016	0.346932	0.588056	0.556494	0.652118
ENSMAUG00000002084	Nid1	13490128	13570145	101829970	nidogen 1 [Source:NCBI gene;Acc:101829970]	protein_coding			Nid1	101829970	ENSG00000116962	NID1	4811	6947.18	-0.903254	0.399275	-2.26223	0.0236829	0.0469889
ENSMAUG00000002085	SDHAF1	15	371	101832616	succinate dehydrogenase assembly factor 1, mitochondrial-like [Source:NCBI gene;Acc:101832616]	protein_coding				101832616	ENSG00000205138	SDHAF1	644096	592.123	-0.367516	0.179367	-2.04896	0.0404656	0.0744061
ENSMAUG00000002086	SON	6229961	6268464	101827847	SON DNA binding protein [Source:NCBI gene;Acc:101827847]	protein_coding				101827847	ENSG00000159140	SON	6651	3727.23	-0.0251183	0.0879357	-0.285644	0.775151	0.835223
[truncated: 13,339 more rows]

## Sheet: Fig3
gene	int
Tnfsf15	SARS_d14
TRO	SARS_d14
ERICH3	SARS_d14
Sh2d6	SARS_d14|SARS_d56
Arsi	SARS_d14
Klf8	SARS_d14
Slc6a14	SARS_d14
Scrn1	SARS_d14
Rbp1	SARS_d14
[truncated: 1,140 more rows]

## Sheet: Fig4
	Alveolar lesions										Airway lesions					Vascular Lesions						TOTAL SUM
[truncated: 128 more rows]

[truncated: 9 more sheets: Fig5, Fig6, Fig7, Supplem fig1, Supplem fig2, Supplem fig3, Supplem fig8, Supplem fig9, Supplem fig11]
